# Supplementary material for: A Computational Systems Pharmacology Approach to Investigate Molecular Mechanisms of Herbal Formula Tian-Ma-Gou-Teng-Yin for Treatment of Alzheimer’s Disease
Source: Front Pharmacol. 2018 Jun 26;9:668. doi: 10.3389/fphar.2018.00668 (PMC6028720; doi:10.3389/fphar.2018.00668)
Supplement: Supplementary file 1 [file Table_1.XLSX]

## Sheet: Table S1
Table S1. Herb ingredients of TMGTY
TCMID	SMILES	Herbs
TMGTY001	CCCCCC/C=C/C=O	Sangjisheng
TMGTY002	Oc1ccc2c(c1/N=N\c1cccc(c1)/N=N/c1ccccc1)cccc2	Zhizi
TMGTY003	C=CC(CCC=C(C)C)(O)C	Yimucao;Duzhong;Huangqin;Zhizi
TMGTY004	CCCCCCC=O	Sangjisheng;Duzhong
TMGTY005	COc1c(OC)cc(cc1OC)c1cc(=O)c2c(o1)c(OC)c(c(c2O)OC)OC	Zhizi
TMGTY006	CC[C@H](C(C)C)CC[C@@H](C1CC[C@@H]2C1(C)CC[C@H]1[C@H]2CC=C2C1(C)CCC(=O)C2)C	Yimucao
TMGTY007	CC[C@@H]1C(C[C@@H]2C1(C)CC[C@H]1[C@@H]2C[C@@H]([C@@H]2C1(C)CC[C@@H](C2)O)O)OC1(C)CC[C@@H](CO1)C	Duzhong;Zhizi
TMGTY008	C[C@@H]1OC(=O)[C@H]([C@@H]1C[C@@H](C(C1CCC2(C1(C)CC[C@@H]1C2=CC(=O)[C@@H]2C1(C)C[C@@H]1OC(O[C@H]1C2)(C)C)O)(O)C)O)C	Chuanniuxi
TMGTY009	CC1=CC[C@H](CC1)C(=C)C	Sangjisheng;Zhizi
TMGTY010	CC1=CCC(CC1)(O)C(C)C	Sangjisheng
TMGTY011	O=C1C[C@H]2C(C)(C)CCCC2(C2([C@@H]1C)CCC1(O2)C=COC1)C	Yimucao
TMGTY012	CCCCCCCCCCCCCCCC(=O)OCC1=C[C@H]2[C@@H]3[C@@H](C3(C)C)C[C@@H](C3(C([C@H]1O)(O)[C@@H](O)C(=C3)C)C2=O)C	Tianma;Huangqin
TMGTY013	COC(=O)/C=C/c1ccc(cc1)O	Gouteng
TMGTY014	COC(=O)C1=CO[C@@H]([C@H]2[C@@H]1CC=C2CO)O	Duzhong;Zhizi
TMGTY015	O=C1O[C@H]2[C@H](/C/1=C\O[C@H]1OC(=O)C(=C1)C)CC1=C2C(C)(C)CC[C@@H]1O	Gouteng
TMGTY016	OC[C@@H]1O[C@@H](O[C@@H]2OC=CC3([C@H]2C(C)(CC3)OC(=O)C)O)[C@H]([C@H]([C@@H]1O)O)O	Duzhong
TMGTY017	CC(=O)OC1(C)C(=O)C[C@@H]2C(C1(O)CCc1ccoc1)(C)CCCC2(C)C	Yimucao
TMGTY018	CCC/C=C/C/C=C/CCCCCCCc1cccc(c1O)O	Duzhong;Zhizi
TMGTY019	O[C@H]1CCN[C@@H]1C(=O)O	Duzhong
TMGTY020	Oc1cccc(c1)C(=O)O	Tianma
TMGTY021	O=C1CCC2(C(C1)(C)CCC1(C2CC=C2C1(CCC1(C2C(C)C(C)CC1O)C(=O)O)C(=O)O)C)C	Gouteng
TMGTY022	O[C@H]1CC([C@@H]2[C@H]1C(=CO[C@@H]2O)C(=O)O)(C)O	Zhizi
TMGTY023	CCCCCc1ccco1	Sangjisheng;Zhizi
TMGTY024	CO[C@H]1CC[C@H]2[C@@H](C1)[C@H](CCNC(=O)C)CN2	Yimucao
TMGTY025	COc1cc(/C=C/C(=O)OCC23CCC4([C@H](C2=CC[C@@H]2C3(C)CC[C@H]3C2(C)CC[C@@H](C3(C)C)O)CC(CC4)(C)C)C(=O)O)ccc1O	Gouteng
TMGTY026	COC(=O)CCCCCCCCCCCCCC(C)C	Huangqin
TMGTY027	CCCCC/C=C/C/C=C/CCCCCCCC(=O)OC	Huangqin
TMGTY028	O=C(OC1(C)C[C@@H](C2([C@@H]1[C@@H](O)OC=C2)O)O)/C=C/c1ccccc1	Duzhong
TMGTY029	O=C/C=C/c1ccc(c(c1)OC)O	Duzhong
TMGTY030	O=C1C[C@H]2C(C)(C)CCCC2(C(=C1C)CCC1=CCOC1=O)C	Yimucao
TMGTY031	COC(=O)C(=C)Cl	Duzhong
TMGTY032	Cc1ccc2c(c1)C=CCC2(C)C	Huangqin
TMGTY033	CC(c1ccc(c2c(c1)c(C)cc2)C)C	Huangqin
TMGTY034	C/C(=C\C=C\C=C(\C=C\C=C(\C=C\C1=C(C)C[C@@H](CC1(C)C)O)/C)/C)/C=C/C=C(/C=C/[C@@H]1C(=C[C@H](CC1(C)C)O)C)\C	Zhizi
TMGTY035	CCCCCC(=O)C	Sangjisheng
TMGTY036	COC(=O)c1ccccc1O	Sangjisheng
TMGTY037	CCCCC[C@@H](C[C@H](CCC)O)O	Duzhong
TMGTY038	CCCCCCC[C@@H](CC(=O)CCc1ccc(c(c1)OC)O)O	Gouteng
TMGTY039	O=C1C[C@@H]2O[C@@H]([C@H]3CC[C@@H]([C@H](C3)O)O)[C@@H](C(=C2C(=O)C1)O)O	Yimucao
TMGTY040	O[C@H]1CC([C@@H]2[C@@H]1C=CO[C@@H]2O)(C)O	Yimucao
TMGTY041	OCC[C@@H]1CCC(=C1CO)CO	Duzhong
TMGTY042	OC(=O)[C@H]1CC(C)(C)C[C@H]2[C@@H]1CCC1(C2=CC[C@@H]2C1(C)CC[C@H]1C2(C)CC[C@@H](C1(C)C)O)C	Fushen;Sangjisheng
TMGTY043	CCCCCCCC(CCCCCCCCCC(=O)OC1=C(C)C(=O)O/C/1=C/[C@H](CCC/C(=C/CC/C(=C/CCc1ccoc1)/C)/C)C)C	Tianma
TMGTY044	CO/C=C(\[C@H]1C[C@@H]2N(C[C@H]1CC)CCC12C(=O)Nc2c1cccc2)/C(=O)OC	Gouteng
TMGTY045	CCCCCCCCCCCCCCCCCCCCCCCCCC(=O)OC	Huangqin
TMGTY046	C[C@H]1CC[C@H]2[C@H]1C1C(C1(C)C)CCC2=C	Yimucao
TMGTY047	OC[C@@H]1O[C@H](OC[C@@H]2O[C@@H](O[C@@H]3OC=C[C@H]4[C@@H]3[C@@H](CO)C[C@@H]4O)[C@H]([C@H]([C@@H]2O)O)O)[C@H]([C@H]([C@@H]1O)O)O	Duzhong
TMGTY048	OCc1ccc(c2c1C(=O)c1cccc(c1C2=O)O)O	Huangqin
TMGTY049	COc1c2OCOc2cc2c1c(=O)c(co2)c1ccccc1O	Chuanniuxi
TMGTY050	CO/C=C(\[C@H]1C[C@@H]2N(C[C@H]1C=C)CCc1c2[nH]c2c1cccc2)/C(=O)OC	Gouteng
TMGTY051	C[C@@H](c1cncc2c1cc1c3[nH]c4c(c3CCn1c2=O)cccc4)O	Gouteng
TMGTY052	COc1cc(ccc1OC)[C@@H]1Oc2cc(OC)c(cc2[C@@H](C1=O)O)OC	Huangqin
TMGTY053	O=C1O[BiH]Oc2c1cccc2	Zhizi
TMGTY054	CCCCC/C=C/C=C/C=O	Sangjisheng;Zhizi
TMGTY055	Oc1cc(O)c2c(c1)oc(cc2=O)c1ccccc1O	Huangqin
TMGTY056	O[C@H]1CC2(C)[C@H](C[C@@H]1O)C(=O)C=C1[C@H]2CCC2(C1(O)CCC2C([C@H](CC1(O)[C@H](C)OC(=O)[C@H]1C)O)(O)C)C	Chuanniuxi
TMGTY057	COc1c(OC)cc(cc1OC)c1cc(=O)c2c(o1)cc(c(c2O)OC)OC	Zhizi
TMGTY058	O=C1[C@@H](O)[C@H](C)C(C2([C@@H]1C(C)(C)CCC2)C)(O)CCc1cocc1	Yimucao
TMGTY059	OC[C@@H]1O[C@@H](OC2(C)CCCC(C2(O)/C=C/C(=O)C)(C)C)[C@H]([C@H]([C@@H]1O)O)O	Yimucao
TMGTY060	COc1cc(ccc1O)CC1(O)COC([C@@H]1CO)c1ccc(c(c1)OC)O	Duzhong
TMGTY061	COc1cc2oc(=O)ccc2cc1OC	Zhizi;Chuanniuxi
TMGTY062	CCCCCCCCCCCCCC(=O)OC	Huangqin
TMGTY063	COc1cc(C=O)ccc1O	Tianma
TMGTY064	C/C=C/CCCC/C=C/CC(=O)O	Zhizi
TMGTY065	Oc1ccccc1O	Duzhong
TMGTY066	CCOC1(C)OC[C@H]2[C@@H]1CC(=O)CC2(C)C	Zhizi
TMGTY067	Cc1ncc2c(c1)cc1n(c2=O)CCc2c1[nH]c1c2cccc1	Gouteng
TMGTY068	CC(C(=C)CC[C@@H]([C@@H]1[C@@H](O)CC2(C1(C)CC=C1C2=CC[C@H]2C1(C)CC[C@@H](C2(C)C)O)C)C(=O)O)C	Fushen
TMGTY069	O=C1C[C@H]2C(C)(C)CCCC2(C([C@@H]1C)(O)CCc1cocc1)C	Yimucao
TMGTY070	OCC1(CO)C[C@H](O[C@H]1C)n1cnc2c1ncnc2N	Fushen
TMGTY071	OC1OCC2(C1)CCC1(O2)C(C)[C@H](O)C(=O)[C@@H]2C1(C)CCCC2(C)C	Yimucao
TMGTY072	CCCCC/C=C/C=O	Zhizi
TMGTY073	OC(=O)C[C@@H](c1ccc(c(c1)Cl)Cl)C(=O)O	Tianma
TMGTY074	CCCCCCCCCCCCCCCCC(=O)O	Zhizi
TMGTY075	O=CC1=C(C)C=CCC1(C)C	Sangjisheng
TMGTY076	O[C@H]1CCC2([C@@H](C1(C)C)CCC1([C@H]2CC=C2C1(C)CCC1([C@@H]2CC(C)(CC1)C(=O)O)C)C)C	Duzhong
TMGTY077	CCCCCCCCCCCCCCCCCCCCCCCCCCCC(=O)O	Duzhong
TMGTY078	COC(=O)/C=C\c1ccccc1	Huangqin
TMGTY079	CCCCCCCCCCCCCCCC(=O)OCC	Zhizi
TMGTY080	CCC/C=C(/C=O)\CC	Zhizi
TMGTY081	CCCCCCCCCC=O	Sangjisheng
TMGTY082	CC(=O)OC1(C)C(=O)[C@H]2OC(=O)C3([C@@H]2C(C1(O)CCc1ccoc1)(C)CCC3)C	Yimucao
TMGTY083	NCCCCCN	Gouteng
TMGTY084	CC(=O)OC1(C)C[C@@H]([C@@H]2[C@@H]1[C@@H](O)OC=C2)O	Duzhong
TMGTY085	OC/C=C/c1cc(OC)c(c(c1)OC)O	Duzhong
TMGTY086	Oc1cc2O[C@@H](c3c(O)cccc3O)[C@@H](C(=O)c2c(c1)O)O	Huangqin
TMGTY087	CC(CCCC(C)C)C	Zhizi
TMGTY088	CN[C@H]1CCC2(C(=CC[C@@H]3[C@@H]2CCC2([C@H]3CC[C@@H]2[C@@H](N(C)C)C)C)C1)C	Zhizi
TMGTY089	COc1cc(O)c2c(c1)C(=O)c1c(C2=O)c(O)cc(c1)C	Yejiaoteng
TMGTY090	C=Cc1ccccc1	Sangjisheng
TMGTY091	OCc1cc(cc(c1O)COCc1cc(ccc1O)C(C)(C)C)C(C)(C)C	Tianma
TMGTY092	CC(=O)OCc1ccccc1	Zhizi
TMGTY093	CC(=O)OCC1(C)[C@H](CCC2([C@H]1C(=O)[C@@H](O)[C@@H](C2(O)CCc1cocc1)C)C)OC(=O)C	Yimucao
TMGTY094	CCCCCC=O	Zhizi
TMGTY095	CO/C=C(\[C@H]1C[C@@H]2N(C[C@H]1C=C)CCC12C(=O)Nc2c1cccc2)/C(=O)OC	Gouteng
TMGTY096	OC/C=C(/CC/C=C(/CCC=C(C)C)\C)\C	Zhizi
TMGTY097	CC[C@H](C(C)C)CCC(C1CC[C@@H]2C1(C)CC[C@H]1[C@H]2CC=C2C1(C)CC[C@@H](C2)O[C@H]1O[C@@H](CO)[C@H]([C@@H]([C@@H]1O)O)O)C	Gouteng;Huangqin;Chuanniuxi
TMGTY098	C[C@H]1CC[C@H]([C@H](C1)O)C(C)C	Sangjisheng
TMGTY099	Oc1cc(O)c2c(c1)oc(cc2=O)c1ccccc1	Huangqin;Zhizi
TMGTY100	CCCCCCCCCCCCCCCCCC(=O)OC	Huangqin
TMGTY101	CN1CCCC21NC(=O)c1c2cccc1	Zhizi
TMGTY102	CC(=O)O[C@H]1CCC2([C@@H](C1(C)C)CCC1([C@H]2CC=C2C1(C)CCC1([C@H]2C(C)(O)[C@@H](C)CC1)C(=O)O)C)C	Zhizi
TMGTY103	CCCCOP(=O)(OCCCC)OCCCC	Huangqin
TMGTY104	O[C@H]1CCC2([C@@H](C1(C)C)CCC1([C@H]2CC=C2C1(C)CCC1([C@H]2CC(C)(C)CC1)C(=O)O)C)C	Gouteng;Sangjisheng;Zhizi;Chuanniuxi
TMGTY105	OC[C@@H]1O[C@@H](O[C@@H]2OC=C3[C@@H]4[C@H]2C(=CC4(C)OC3=O)COC(=O)C)[C@H]([C@H]([C@@H]1O)O)O	Zhizi
TMGTY106	CCCCC/C=C\C/C=C\CCCCCCCC(=O)OCC	Zhizi
TMGTY107	CC(=O)OCC1=CO[C@H]([C@H]2C1=C[C@@H](C12OC1)OC(=O)CC(C)C)OC(=O)CC(C)C	Gouteng
TMGTY108	CCC[C@@H](C[C@H](CCc1ccc(c(c1)OC)O)O)O	Huangqin
TMGTY109	OC[C@H]1C[C@@H]([C@@H]2[C@H]1[C@@H](O)OC=C2)O	Duzhong
TMGTY110	CC(CCCC(C)C)CCCC(CCCC(=O)C)C	Zhizi
TMGTY111	COc1cccc(c1)C=O	Huangqin
TMGTY112	C[C@H]1C[C@H](C(=O)O)[C@@H]2[C@H]([C@H]1C)C1=CC[C@@H]3C(C1(CC2)C)(C)CC[C@H]1C3(C)CC[C@@H](C1(C)C)O	Zhizi
TMGTY113	Oc1ccc(cc1)c1coc2c(c1=O)ccc(c2)O	Chuanniuxi
TMGTY114	Cc1c[nH]c2c1cccc2	Zhizi
TMGTY115	Oc1ccc(cc1)c1cc(=O)c2c(o1)cc(cc2O)O	Yimucao;Zhizi;Huangqin
TMGTY116	CCCCC[C@@H]1OC(=O)C[C@@H]1O	Duzhong
TMGTY117	CC(=O)O[C@H]1CC2(O)[C@@H](OC(=O)C)[C@H]3C4(OC4)[C@@H](OC(=O)C)C[C@@H](C3([C@@H]([C@H](C(=C1C)C2(C)C)OC(=O)C)OC(=O)C)C)O	Tianma
TMGTY118	CCCCCCCCCCCCCCCCCCCC	Huangqin
TMGTY119	CC/C=C\C/C=C\C/C=C\CCCCCCCC(=O)O	Duzhong
TMGTY120	CC(=O)O[C@H]1CCC2([C@@H](C1(C)C)CCC1=C2CCC2(C1(C)C[C@@H]([C@H]2[C@@H](C(=O)O)CCC(=C)C(C)C)O)C)C	Fushen
TMGTY121	C/C=C/c1ccc(cc1OC)OC	Huangqin
TMGTY122	O=C1[C@@H](O)[C@H](C)C2(C3([C@@H]1C(C)(C)CCC3)C)CCC1(O2)C=COC1	Yimucao
TMGTY123	CCCCCCCCC(=O)O	Huangqin
TMGTY124	C[C@H]1CCC(=C(C)C)C(=O)C1	Huangqin
TMGTY125	COc1ccc2c(c1)[nH]c1c2ccnc1C	Gouteng
TMGTY126	OC[C@@H]1CC[C@H](CC1)C(=C)C	Huangqin
TMGTY127	O=C1/C(=C\c2ccccc2)/Oc2c1c(O)c(c(c2)O)O	Huangqin
TMGTY128	CCCCCCCC/C=C\CCCCCCCC(=O)OCC	Zhizi
TMGTY129	NC1=NC(=O)C2=NC=N[C@@H]2N1	Yimucao
TMGTY130	O=C1CCC2([C@H](C1)CC[C@H]1[C@@H]2CCC2([C@H]1CCC2[C@H](CC[C@@H](C(C)C)C)C)C)C	Huangqin
TMGTY131	COC(=O)C1=CO[C@H]([C@H]2[C@@H]1C[C@@H]1N(C2)CCC21C(=O)Nc1c2cccc1)C	Gouteng
TMGTY132	OC[C@@H]1O[C@@H](OC(=O)C23CCC4(C(=CC[C@@H]5C4(C)CC[C@H]4C5(C)CC[C@@H](C4(C)CO)O)[C@@H]3CC(CC2)(C)C)C)[C@H]([C@@H]([C@@H]1O[C@@H]1O[C@@H](CO)[C@H]([C@@H]([C@@H]1O)O)O)O)O	Chuanniuxi
TMGTY133	CC[C@@H](C(C)C)/C=C/[C@@H]([C@@H]1CC[C@@H]2C1(C)CC[C@H]1[C@H]2CC=C2C1(C)CC[C@@H](C2)C)C	Huangqin;Zhizi
TMGTY134	CCCCCCCCCCCCC	Huangqin
TMGTY135	CC(=CC(=O)CC([C@@H]1CCC2(C1(C)CCC13[C@H]2CC[C@H]2C3(C1)[C@@H](O)C[C@@H](C2(C)C(=O)O)O)C)C)C	Zhizi
TMGTY136	O=CCC(CCC=C(C)C)C	Tianma
TMGTY137	CC(CCCC1(C)CCC(=O)O1)CCCC(CCCC(C)C)C	Zhizi
TMGTY138	CC(=O)O[C@H]1CCC2([C@@H](C1(C)C)CC=C1C2=CCC2(C1(C)C[C@@H]([C@H]2[C@@H](C(=O)O)CCC(=C)C(C)C)O)C)C	Fushen
TMGTY139	CC[C@H]1C[C@H](OC(=O)[C@H]1C)C([C@H]1CCC2(C1(C)CC[C@@H]1C2=CC(=O)[C@@H]2C1(C)C[C@H](O)[C@H](C2)O)O)(O)C	Chuanniuxi
TMGTY140	CCCCCCCCCCCCCCCCCCCCCCC(=O)OC	Huangqin
TMGTY141	C=CC(=C)CC/C=C(/CCC=C(C)C)\C	Sangjisheng
TMGTY142	C/C/1=C\CCC(=C)C2[C@H](CC1)C(C2)(C)C	Sangjisheng;Yimucao
TMGTY143	Oc1ccc(cc1)c1oc2cc(O)cc(c2c(=O)c1O)O	Gouteng;Yimucao;Duzhong;Zhizi
TMGTY144	CCCCCCCC/C=C\CCCCCCCC(=O)O	Zhizi
TMGTY145	CCCCCCCC/C=C\CCCCCCCC(=O)N	Gouteng
TMGTY146	COc1cc2ccc(=O)oc2cc1O	Gouteng;Zhizi
TMGTY147	C/C/1=C\CCC(=C)/C=C/[C@@H](CC1)C(C)C	Huangqin
TMGTY148	COc1cc(O)cc(c1C(=O)/C=C\c1c(O)cccc1O)O	Huangqin
TMGTY149	OC(=O)CCC1(C)[C@@H](CC=C2C1=CCC1(C2(C)C[C@@H]([C@H]1[C@@H](C(=O)O)CCC=C(C)C)O)C)C(=C)C	Fushen
TMGTY150	Oc1cc(O)c2c(c1)oc(c(c2=O)O)c1c(O)cccc1O	Huangqin
TMGTY151	C[C@@H]1COC(=O)[C@@H]2[C@H]1CC[C@@H]2C	Gouteng
TMGTY152	O=C(O[C@H]1[C@@H](O)CC(C[C@@H]1OC(=O)/C=C/c1ccc(c(c1)O)O)(O)C(=O)O)/C=C/c1ccc(c(c1)O)O	Zhizi
TMGTY153	C[C@H]1CCC2=C1C[C@@H]1CCC2(C1(C)C)C	Huangqin
TMGTY154	OC(=O)CCC(=O)O	Chuanniuxi
TMGTY155	CCCCCCCCOC(=O)C	Zhizi
TMGTY156	OC(=O)CCC1(C)[C@@H](CC=C2C1=CCC1(C2(C)CC[C@H]1[C@@H](C(=O)O)CCC(=C)C(C)C)C)C(=C)C	Fushen
TMGTY157	COc1cc2c(cc1O)CCN1[C@@H]2C2(CCCC=C2C1)C(=O)C	Gouteng
TMGTY158	OCCc1ccc(cc1)O	Zhizi;Huangqin
TMGTY159	CCCSSC	Zhizi
TMGTY160	CCCCCCCCCCCCCCCCCCCCC	Huangqin
TMGTY161	COc1ccc(cc1)O	Huangqin
TMGTY162	COc1ccc(cc1)c1oc2c(OC)c(OC)c(c(c2c(=O)c1O)OC)OC	Zhizi
TMGTY163	COc1cc(/C=C\2/C(=O)OC[C@H]2Cc2ccc3c(c2)OCO3)cc(c1OC)OC	Gouteng
TMGTY164	Oc1ccc(cc1)Cc1ccc(cc1)O	Tianma
TMGTY165	O=C1CC23C[C@@H]([C@@H]1C)C([C@@H]3CCC2C)(C)C	Huangqin
TMGTY166	COc1cc(ccc1O)[C@H]1OC[C@@H]2[C@H]1CO[C@@H]2c1ccc(c(c1)OC)O	Duzhong
TMGTY167	O[C@H]1CC2(C)[C@H](C[C@@H]1O)C(=O)C=C1[C@H]2CCC2(C1(O)CCC2C([C@H](C[C@@H]1[C@H](C)OC(=O)C1C)O)(O)C)C	Chuanniuxi
TMGTY168	CO/C=C(\[C@H]1C[C@@H]2N(C[C@H]1CC)CCc1c2[nH]c2c1cccc2)/C(=O)OC	Gouteng
TMGTY169	OCC12CC[C@@H]([C@H]2[C@H]2C(CC1)(C)C1(C)CC[C@H]3C([C@@H]1CC2)(C)CC[C@@H](C3(C)C)O)C(=C)C	Duzhong
TMGTY170	O[C@H]1CC2(C)[C@H](C[C@@H]1O)C(=O)C=C1[C@H]2CCC2(C1(O)CCC2C([C@H](C[C@@H]1[C@H](C)OC(=O)[C@H]1C)O)(O)C)C	Chuanniuxi
TMGTY171	O[C@H]1CCC2([C@@H](C1(C)C)CCC1([C@H]2CC=C2C1(C)CCC1([C@@H]2CC(C)(C)CC1)C)C)C	Sangjisheng
TMGTY172	COC(=O)C1=CO[C@@H]([C@H]2[C@@H]1[C@@H](O)C=C2CO)O	Zhizi
TMGTY173	OC[C@@H]1O[C@@H](O[C@@H]2OC=CC3([C@H]2C(C)(OC(=O)C)C[C@@H]3O)O)[C@H]([C@H]([C@@H]1O)O)O	Duzhong
TMGTY174	CCCCCCCCCCCCCCCC(=O)OC	Yimucao;Huangqin;Zhizi
TMGTY175	CCCCCCCCCCCCCCCC(=O)OC[C@H](CO)O	Gouteng
TMGTY176	CC/C=C/C/C=C/C/C=C/CCCCCCCC(=O)O	Yimucao
TMGTY177	OC(=O)C12CCC(C[C@H]2C2=CC[C@@H]3C(C2(CC1)C)(C)CC[C@H]1C3(C)CC[C@@H](C1(C)C(=O)O)O)(C)C	Zhizi
TMGTY178	OC[C@H]([C@H](Cc1ccc2c(c1)OCO2)CO)Cc1ccc2c(c1)OCO2	Gouteng
TMGTY179	CC/C=C/C/C=C/C/C=C/CCCCCCCC(=O)OC	Huangqin
TMGTY180	O[C@H]1CC2(C)[C@H](C[C@@H]1O)C(=O)C=C1[C@H]2CCC2(C1(O)CC[C@@H]2C([C@H]1OC(=O)[C@H]([C@H](C1)[C@@H](O)C)C)(O)C)C	Chuanniuxi
TMGTY181	CCCCCCCC(=O)OC	Huangqin
TMGTY182	OC(=O)CCC1(C)[C@@H](CC=C2C1=CCC1(C2(C)C[C@@H]([C@H]1[C@@H](C(=O)O)CCC(=C)C(O)(C)C)O)C)C(=C)C	Fushen
TMGTY183	CC(C(=C)CC[C@@H]([C@@H]1C(O)CC2(C1(C)CC=C1C2=CC[C@H]2C1(C)CCC(=O)C2(C)C)C)C(=O)O)C	Fushen
TMGTY184	OC[C@H]1[C@@H](C)C[C@H]2[C@@H]1[C@H](C[C@@H](C1=N[C@@H]3[C@@H]4[C@@H]1CC(C1(C3)C(=O)N(c3c1cccc3)OC)OC4)C)C(=O)O2	Gouteng
TMGTY185	O=C1CC[C@@H]2OC2(CC[C@H]2[C@@H]1CC2(C)C)C	Duzhong
TMGTY186	CC(=C)[C@H]1CC[C@@H](C2=C(C1)[C@@H](C)CC2)C	Huangqin
TMGTY187	CCCCCC/C=C\CCCCCCCC(=O)O	Zhizi
TMGTY188	COc1cc(O)cc(c1C(=O)/C=C/c1c(O)cccc1O)O	Huangqin
TMGTY189	C[C@H]1CCC2([C@@H]([C@H]1C)C1=CC[C@@H]3C(C1(CC2)C)(C)CC[C@H]1C3(C)CC[C@@H](C1(C)C)O)C(=O)O	Gouteng;Duzhong;Zhizi
TMGTY190	COc1ccc(cc1)c1cc(=O)c2c(o1)cc(cc2O)OC	Huangqin
TMGTY191	COC(=O)CCC1(C)[C@@H](CC=C2C1=CCC1(C2(C)C[C@@H]([C@H]1[C@@H](C(=O)O)CCC(=C)C(O)(C)C)O)C)C(=C)C	Fushen
TMGTY192	CC1=C(CCc2cocc2)C2(C(=C(C1=O)O)C(C)(C)CCC2)C	Yimucao
TMGTY193	O=Cc1ccc(cc1)O	Tianma
TMGTY194	CC(=O)/C=C/C1=C(C)CCCC1(C)C	Sangjisheng
TMGTY195	O=C1O[C@@H]2[C@@H]3C1(C)CCCC3(C)C1([C@H](C2)C)CCC2(O1)COC=C2	Yimucao
TMGTY196	CC1=C2N=c3c(=C2CCN1)cccc3	Gouteng
TMGTY197	CC(=C1CC[C@@H](C2=C(C1)[C@@H](C)CC2)C)C	Huangqin
TMGTY198	C=C1C(=O)O[C@@H]2[C@@H]1[C@H](O)C1(C)C(=O)C=C[C@@H]1[C@H](C2)C	Duzhong
TMGTY199	CCC(=O)OC(c1ccccc1)(C(CN(C)C)C)Cc1ccccc1	Shijueming
TMGTY200	CCCCCCCCCCCCCC(=O)O	Duzhong;Huangqin;Zhizi
TMGTY201	CC[C@@H]1CN(C)[C@@H]2[C@H]([C@H]1CC(=O)c1c(C2)c2c([nH]1)cccc2)C(=O)OC	Duzhong
TMGTY202	CCCCCCCCCCCCCCCCCCCC(=O)O	Duzhong
TMGTY203	OC/C=C/c1cc2c(c(c1)OC)O[C@@H]([C@@H]2CO)c1ccc(c(c1)O)OC	Duzhong
TMGTY204	O=C1C[C@H]2C(C)(C)CCCC2(C([C@@H]1C)(O)CCC1=CCOC1=O)C	Yimucao
TMGTY205	CC12CC[C@H](CC1)C(O2)(C)C	Sangjisheng;Huangqin
TMGTY206	C[C@H]1CC(O)(C[C@@H]([C@H]1O)O)C(=O)O	Zhizi
TMGTY207	OCC1=CC[C@H]2[C@@H]1[C@@H](O)OC=C2C(=O)O	Duzhong;Zhizi
TMGTY208	CCCCCCCCCCCC[C@@H]([C@H](CC[C@@H]([C@H](CCCCCC[C@@H](CCC[C@@H](CC1=C[C@@H](OC1=O)C)O)O)O)O)O)O	Zhizi
TMGTY209	OC/C(=C/CC[C@@H]([C@@H]1[C@@H](O)CC2(C1(C)CC=C1C2=CC[C@H](C1(C)CCC(=O)O)C(=C)C)C)C(=O)O)/C	Fushen
TMGTY210	CC(CCCCCOC(=O)c1ccccc1C(=O)OCCCCCC(C)C)C	Huangqin
TMGTY211	C=CCCCCCCCCCCCCOC(=O)C	Huangqin
TMGTY212	COC1OCC2(C1)CCC1(O2)C2(C)CCCC([C@@H]2CC(=O)C1(C)OC(=O)C)(C)C	Yimucao
TMGTY213	OC[C@@H]1O[C@@H](O[C@@H]2OC=C[C@H]3[C@H]2C(C)(OC(=O)C)C[C@@H]3O)[C@H]([C@H]([C@@H]1O)O)O	Yimucao;Duzhong
TMGTY214	CCCCCCCCCCCCCCCC(=O)O	Yimucao;Duzhong;Huangqin;Chuanniuxi
TMGTY215	O=C(c1ccccc1)CC(=O)C	Huangqin
TMGTY216	CC(=CCOc1c2C=CCc2cc2c1C=CC(=C)O2)C	Zhizi
TMGTY217	CO/C=C(\[C@H]1C[C@@H]2N(C/C/1=C/C)CCc1c2[nH]c2c1cccc2)/C(=O)OC	Gouteng
TMGTY218	CO/C=C(\[C@H]1CC2(C)N(C[C@H]1CC)CCc1c2[nH]c2c1cccc2)/C(=O)OC	Gouteng
TMGTY219	CCCCCC/C=C/C=C/CCCCCCCCCC(=O)OC	Huangqin
TMGTY220	C/C(=C\C=C\C=C(\C=C\C=C(\C(=O)O)/C)/C)/C=C/C=C(/C(=O)O)\C	Zhizi
TMGTY221	CCCCCCCCCCCCCCCCCCCCCCCCCCCCCCO	Duzhong
TMGTY222	CCCC/C=C/C=O	Sangjisheng;Zhizi
TMGTY223	C/C/1=C\CC[C@H](C)C(=O)C[C@H](C(=O)C1)C(C)C	Zhizi
TMGTY224	COc1cc(OC)c2c(c1)oc(cc2=O)c1cc(OC)c(c(c1)OC)OC	Zhizi
TMGTY225	CCCCCCCCCCCCCCC	Huangqin;Zhizi
TMGTY226	OCc1ccc(o1)C=O	Duzhong
TMGTY227	CCCCCCCCCCCC(=O)O	Fushen;Yimucao;Zhizi
TMGTY228	CC(COC(=O)CCC(=O)OCC(C)C)C	Huangqin
TMGTY229	N#CC=C(c1ccccc1)c1ccccc1	Huangqin
TMGTY230	NC(=N)NCCCC(=O)O	Yimucao
TMGTY231	CCCCCCCC=O	Sangjisheng
TMGTY232	OC1CC2C(C1(C)CC2)(C)C	Huangqin
TMGTY233	c1ccc(cc1)Nc1ccccc1	Huangqin
TMGTY234	C=C1CC[C@@H]2OC2(CC[C@H]2[C@@H]1CC2(C)C)C	Yimucao
TMGTY235	COC(=O)[C@@H]1[C@@H](O)CCCN1C(=O)OC(C)(C)C	Zhizi
TMGTY236	CO/C=C(\[C@H]1C[C@@H]2N(=O)(C[C@H]1CC)CCC12C(=O)Nc2c1cccc2)/C(=O)OC	Gouteng
TMGTY237	COc1cc(/C=C/C(=O)O)ccc1OC	Duzhong
TMGTY238	O[C@H]1CC2(C)[C@@H]3CCC4(C(C3=CC(=O)C2(C[C@@H]1O)O)(O)CCC4C([C@H](C[C@@H]1[C@H](C)OC(=O)[C@H]1C)O)(O)C)C	Chuanniuxi
TMGTY239	OC1OCC2(C1)CCC1(O2)C(C)C(=O)C[C@@H]2C1(C)CCCC2(C)C	Yimucao
TMGTY240	COCc1ccc(cc1)O	Tianma
TMGTY241	O[C@@H]1CC[C@H](CC1)C(=O)O	Duzhong
TMGTY242	CCCCC/C=C\C/C=C\CCCCCCCC(=O)OC	Zhizi
TMGTY243	Oc1ccc(cc1)c1coc2c(c1=O)c(O)cc(c2)O	Duzhong;Zhizi
TMGTY244	CCCCCCCC/C=C\CCCCCCCC(=O)OC	Zhizi
TMGTY245	C/C=C\C(=O)C1=C(C)C=CCC1(C)C	Duzhong
TMGTY246	C=CC1CN2CCC1C[C@H]2[C@H](c1ccnc2c1cc(OC)cc2)O	Duzhong
TMGTY247	CCCCCCCCCCCCCCCCCCCCCCCC(=O)OC	Huangqin
TMGTY248	COc1cc(C=O)ccc1OC	Tianma
TMGTY249	CCCCCCCC	Huangqin
TMGTY250	C[C@@H](/C=C/C1(O)C(C)(C)C[C@@H](CC1(C)O)O)O	Yimucao
TMGTY251	Cc1nccc2c1[nH]c1c2cccc1	Gouteng
TMGTY252	CCCCCCCC(=O)O	Huangqin
TMGTY253	O[C@H]1CCC2([C@@H](C1(C)C)CCC1([C@H]2CC=C2C1(C)CCC1([C@H]2[C@H](O)C(C)(C)CC1)C(=O)O)C)C	Zhizi
TMGTY254	O[C@@H]1CC2(C)OC(=O)C=C2C(C1)(C)C	Duzhong
TMGTY255	CCCCCCCCCCCCCCCCCCCCCCCCCCCCC	Duzhong;Zhizi
TMGTY256	CC(C(=C)CC[C@@H](C1CCC2(C1(C)CCC1=C2CC[C@H]2C1(C)CC[C@@H](C2(C)C)O)C)C(=O)O)C	Fushen
TMGTY257	COc1cc(O)cc(c1O)OC	Yimucao;Duzhong
TMGTY258	OC[C@@H]1O[C@@H](O[C@@H]2OC=C[C@H]3[C@H]2C(C)(O)C[C@@H]3O)[C@H]([C@H]([C@@H]1O)O)O	Yimucao
TMGTY259	CC1=CC(=O)CC(C1)(C)C	Zhizi
TMGTY260	OC[C@H]([C@H](C[C@@H](C(C1CCC2(C1(C)CC[C@@H]1C2=CC(=O)[C@@H]2C1(C)C[C@H](O)[C@H](C2)O)O)(O)C)O)C)C	Chuanniuxi
TMGTY261	CC(=O)OC1(C)C[C@@H](C2([C@@H]1[C@@H](O)OC=C2)O)O	Duzhong
TMGTY262	O=C1C=C2[C@H](C3([C@@H]1C[C@H](O)[C@H](C3)O)C)CCC1(C2(O)CCC1C(=O)C)C	Chuanniuxi
TMGTY263	O=CCCCCCCCCC=O	Huangqin
TMGTY264	OC[C@@H]1O[C@H](OCCc2c(C)cc3c(c2C)C(=O)C(C3)(C)CO)[C@H]([C@H]([C@@H]1O)O)O	Gouteng
TMGTY265	CC(=CCCC([C@H]1CCC(=CC1)C)(O)C)C	Sangjisheng
TMGTY266	C[C@H]1CC[C@H](C(=O)C1)C(C)C	Sangjisheng;Huangqin
TMGTY267	COc1ccc(cc1)C(=O)O[C@@H]([C@@H](C(=O)O)OC(=O)c1ccc(cc1)OC)C(=O)O	Duzhong
TMGTY268	COc1ccc(cc1)C=O	Zhizi
TMGTY269	O[C@H]1CCC2(C(=CC[C@@H]3[C@@H]2CC2=C(C)C4(CC[C@@H]32)O[C@@H]2[C@H]([C@@H]4C)NC[C@H](C2)C)C1)C	Duzhong
TMGTY270	COc1cc(CNC(=O)CCCCCCC(C)C)ccc1O	Gouteng
TMGTY271	CC(=CCOc1c2occc2cc2c1oc(=O)cc2)C	Zhizi
TMGTY272	O=C1CC2C(C1(C)CC2)(C)C	Sangjisheng;Huangqin
TMGTY273	COc1cc(C=O)cc(c1O)OC	Zhizi
TMGTY274	CCCCC(COC(=O)c1ccccc1C(=O)OC[C@H](CCCC)CC)CC	Huangqin
TMGTY275	CCO[C@H]1OC[C@H]2[C@@H](C1)CC(=O)CC2(C)C	Zhizi
TMGTY276	CCOCc1ccc(cc1)OCc1ccc(cc1)O	Tianma
TMGTY277	CC(C1CCC2(C3C1[C@H]2C(=CC3)C)C)C	Yimucao
TMGTY278	CCCCCCCCCCCCCCCCCCCCCCCCCCCCCCCCCCCC	Huangqin
TMGTY279	CC(=O)O[C@H](C(=O)O)[C@H]1CCC2=C1[C@@H](O)OC2	Zhizi
TMGTY280	O[C@H]1CCc2c(C1=C)ccc1c2C(=O)C(=O)c2c1occ2C	Duzhong
TMGTY281	CC[C@@H](C(C)C)/C=C/[C@@H]([C@@H]1CC[C@@H]2C1(C)CC[C@H]1[C@H]2CC=C2C1(C)CC[C@@H](C2)O[C@H]1O[C@@H](CO)[C@H]([C@@H]([C@@H]1O)O)O)C	Huangqin;Zhizi
TMGTY282	COc1ccc(cc1OC)c1oc2cc(OC)c(c(c2c(=O)c1OC)O)OC	Zhizi
TMGTY283	OC(=O)/C=C\c1ccc(cc1)O	Duzhong
TMGTY284	CCCCCC/C=C/CCCCCCCCCC(=O)OC	Zhizi
TMGTY285	CC(=O)C(C)C	Duzhong
TMGTY286	COC(=O)C1=CO[C@@H]([C@H]2[C@@H]1[C@@H](O)CC2(C)O)O	Zhizi
TMGTY287	CCCCCCCCCCCCCCCCCCCCCCCCCCCCCCCCCCCCCCCCCCCC	Huangqin
TMGTY288	O=C(O[C@H]1CC(O)(C[C@@H]([C@@H]1O)O)C(=O)O)/C=C/c1ccc(c(c1)O)O	Gouteng;Duzhong;Zhizi;Huangqin
TMGTY289	OC[C@H](C(=C)C)C/C=C(/CC/C=C(/CC/C=C(/CC/C=C(/CCC=C(C)C)\C)\C)\C)\C	Duzhong
TMGTY290	CCCCCCCCCCCCCCCCCCCCCCCCCCCC(=O)OC	Huangqin
TMGTY291	C/C(=C\CC/C=C(/CC/C=C(/CCC=C(C)C)\C)\C)/CC/C=C(/CCC=C(C)C)\C	Huangqin;Zhizi
TMGTY292	COc1cc2CCN3[C@H](c2cc1O)Cc1c(C3)c(OC)c(cc1)OC	Gouteng
TMGTY293	O=C/C=C(\CCC=C(C)C)/C	Sangjisheng
TMGTY294	CC(C(=C)CC[C@@H]([C@@H]1[C@@H](O)CC2(C1(C)CCC1=C2CC[C@H]2C1(C)CC[C@@H](C2(C)C)O)C)C(=O)O)C	Fushen
TMGTY295	OCc1cccc(c1)OC	Tianma
TMGTY296	CCCCCCCCCCCCCCCCC(=O)OC	Huangqin
TMGTY297	CCCCC/C=C\C/C=C\C/C=C\C/C=C\CCCC(=O)O	Yimucao
TMGTY298	CCCC(CCCCC(CC)C)C	Huangqin
TMGTY299	CO/C=C(\[C@H]1C[C@@H]2N(C/C/1=C\C)CCc1c2[nH]c2c1cccc2)/C(=O)OC	Gouteng
TMGTY300	COc1cc2c(cc1OC)CCN1[C@H]2C[C@@H]2CC[C@H]3[C@H]([C@@H]2C1)OCO3	Huangqin
TMGTY301	CC[C@@H](C(=O)Oc1c(OC)c(C(=O)/C=C/c2ccccc2)c(c(c1O)OC)O)C	Duzhong
TMGTY302	CCCCCCCC/C=C/CCCCCCCCCC(=O)OC	Huangqin
TMGTY303	C/C(=C\CCC(=O)C)/CCC=C(C)C	Sangjisheng
TMGTY304	OC[C@@H]1O[C@H](O[C@H]2CCC3([C@H](C2)C(=O)C[C@@H]2[C@@H]3CCC3([C@H]2CC[C@H]3[C@@H]([C@@H]2CC[C@@H]([C@@H](O2)O[C@@H]2O[C@@H](C)[C@H]([C@@H]([C@@H]2O)O)O)C)C)C)C)[C@H]([C@H]([C@@H]1O)O)O[C@@H]1O[C@@H](C)[C@H]([C@@H]([C@@H]1O)O)O	Huangqin
TMGTY305	OC1OCC2(C1)CCC1(O2)C2(C)CCCC([C@@H]2CC(=O)C1(C)OC(=O)C)(C)C	Yimucao
TMGTY306	OCCc1ccccc1	Gouteng;Huangqin
TMGTY307	O=C(O[C@H]1CC(O)(C[C@@H]([C@H]1O)OC(=O)/C=C/c1ccc(c(c1)O)O)C(=O)O)/C=C/c1ccc(c(c1)O)O	Zhizi
TMGTY308	OC(=O)/C=C/c1cccc(c1)O	Duzhong
TMGTY309	CCCCCCCCCCCCCCC/C=C/C(=O)OC	Huangqin
TMGTY310	CC(=O)OCC1=C[C@H]2[C@H]3[C@@H]1[C@@H](O)OC=C3C(=O)O2	Zhizi
TMGTY311	O=C(O[C@H]1CC(O)(C[C@@H]([C@@H]1OC(=O)/C=C\c1cc(O)cc(c1)O)O)C(=O)O)/C=C/c1ccc(c(c1)O)O	Zhizi
TMGTY312	CCCCCCCCCCCCCCCCCCCCCCCCCCCCCCC	Zhizi
TMGTY313	O=C1C=C2[C@H](C3([C@@H]1C[C@H](O)[C@H](C3)O)C)CCC1(C2(O)CCC1=O)C	Chuanniuxi
TMGTY314	OC[C@@H]1O[C@@H](O[C@@H]2OC=C([C@@H]3[C@H]2C(C)(O)CC3)C=O)[C@H]([C@H]([C@@H]1O)O)O	Zhizi
TMGTY315	Oc1cc(O)c2c(c1)oc1c(c2=O)cccc1O	Huangqin
TMGTY316	COC(=O)[C@@H]1CO[C@@H]2[C@H]3[C@@H]1C=CC3(O)CO2	Duzhong
TMGTY317	C[C@@H]1OC=C([C@@H]2[C@H]1CN1CCC3([C@@H]1C2)C(=O)Nc1c3cccc1)C(=O)C	Gouteng
TMGTY318	CCCCOC(=O)c1ccccc1C(=O)OCCCC	Gouteng;Shijueming;Zhizi;Huangqin
TMGTY319	CCCC[C@H]1CC(=O)C[C@H]1CC(=O)OC	Zhizi
TMGTY320	CCCCCCCCCCC	Huangqin
TMGTY321	CC/C(=C\c1ccco1)/C=O	Duzhong
TMGTY322	CC/C=C/C=C/C=O	Sangjisheng
TMGTY323	OC(=O)c1ccccc1	Gouteng;Huangqin
TMGTY324	OC/C=C(/CCCC(CCCC(CCCC(C)C)C)C)\C	Yimucao;Duzhong
TMGTY325	Oc1cc(/C=C/c2ccccc2)cc(c1)O	Duzhong
TMGTY326	ON(Cc1ccc(cc1)O)Cc1ccc(cc1)O	Tianma;Zhizi
TMGTY327	O=C1C=C([C@H](O1)O)CCC1=C(C)C(=O)C[C@@H]2C1(C)CCCC2(C)C	Yimucao
TMGTY328	COc1cc(cc(c1O)OC)C(=O)O	Gouteng;Zhizi
TMGTY329	CCCCCCCCCCCCCCCCCCC(=O)OC	Huangqin
TMGTY330	OC(=O)CCC1(C)[C@@H](CC=C2C1=CCC1(C2(C)C[C@@H]([C@H]1[C@@H](C(=O)O)CCC(=C)C(C)C)O)C)C(=C)C	Fushen
TMGTY331	CC(=CCc1c(O)ccc(c1O)[C@H]1COc2c(C1)ccc1c2CCC(O1)(C)C)C	Gouteng
TMGTY332	C=CCc1ccc(c(c1)OC)OC	Sangjisheng
TMGTY333	C[C@H]1CC[C@H]([C@H](C1)O)C(=C)C	Gouteng
TMGTY334	CC(=CCC[C@@H](C1CCC2(C1(C)CC=C1C2=CC[C@H]2C1(C)CC[C@@H](C2(C)C)O)C)C(=O)O)C	Fushen
TMGTY335	CC(COC(=O)c1ccccc1C(=O)OCC(C)C)C	Gouteng;Zhizi
TMGTY336	CCCCC[C@@H](C=C)O	Sangjisheng;Huangqin
TMGTY337	CC1=CC=CC(CC1=O)(C)C	Zhizi
TMGTY338	OCC(=C)[C@H]1CC=C2C(=CCC3(C2(C)C[C@@H]([C@H]3[C@@H](C(=O)O)CCC(=C)C(C)C)O)C)C1(C)CCC(=O)O	Fushen
TMGTY339	OCC1=C[C@@H]([C@H]2[C@@H]1[C@@H](O)OC=C2C(=O)O)O	Zhizi
TMGTY340	OC(=O)CCc1cccc(c1)O	Duzhong
TMGTY341	CC[C@@H]1CN2CCC3([C@@H]2C[C@@H]1/C=C(\C(=O)OC)/OC)C(=O)Nc1c3cccc1	Gouteng
TMGTY342	CCCCCCCCCCCCCCC(=O)S	Fushen
TMGTY343	C/C/1=C\CC(C)(C)/C=C/C/C(=C/CC1)/C	Yimucao;Huangqin
TMGTY344	Oc1ccc2c(c1)oc(=O)cc2	Duzhong
TMGTY345	CCC(CCCCCCCCCCCCC(=O)OC)C	Tianma;Huangqin
TMGTY346	COc1c(OC)cc(c2c1oc(cc2=O)c1ccccc1)O	Huangqin
TMGTY347	CC(C(=C)CC[C@@H](C1CCC2(C1(C)CC=C1C2=CC[C@H]2C1(C)CC[C@@H](C2(C)C)O)C)C(=O)O)C	Fushen
TMGTY348	O=C1C[C@H]2C(C)(C)CCCC2(C(=C1C)CCc1cocc1)C	Yimucao
TMGTY349	OCC1=CC[C@H]2[C@@H]1COC(=O)C2(C)CO	Zhizi
TMGTY350	COC(=O)/C(=C/C=C/C(=C/C=C/C=C(/C=C/C=C(/C(=O)OC)\C)\C)/C)/C	Zhizi
TMGTY351	O=C(O[C@@H]1[C@@H](O)CC(C[C@@H]1O)(OC(=O)/C=C/c1ccc(c(c1)O)O)C(=O)O)/C=C/c1ccc(c(c1)O)O	Zhizi
TMGTY352	OCC1(C)[C@@H](O)CCC2([C@@H]1CCC1([C@H]2CC=C2C1(C)CCC1([C@H]2CC(CC1)(C)C)C(=O)O)C)C	Zhizi;Chuanniuxi
TMGTY353	OC/C=C/c1cc2c(c(c1)OC)O[C@@H]([C@@H]2CO)c1ccc(c(c1)OC)O	Duzhong
TMGTY354	CCCCCC/C=C/CCCCCCCC(=O)OC	Huangqin
TMGTY355	C/C/1=C\CC(=C(C)C)C(=O)C/C(=C/CC1)/C	Zhizi
TMGTY356	NCc1ccc(cc1)O	Tianma
TMGTY357	CC/C=C/CC1=C(C)CCC1=O	Zhizi
TMGTY358	CC(=O)O[C@H]1CCC2([C@@H](C1(C)C)CCC1([C@H]2CC[C@@H]2C1(C)CCC1([C@H]2[C@H](CC1)C(=C)C)C)C)C	Sangjisheng
TMGTY359	CC1=CC[C@H]2C3C1C2(C)CCCC3(C)C	Huangqin
TMGTY360	O=C1CCCCCCC/C=C\CCCCCCC1	Duzhong
TMGTY361	OCCCCNC(=N)N	Yimucao
TMGTY362	c1ccc2c(c1)N=C/C/2=c\1/scc([nH]1)c1c[nH]c2c1cccc2	Duzhong
TMGTY363	OCCCc1cc2c(c(c1)OC)O[C@@H]([C@@H]2CO)c1ccc(c(c1)OC)O	Duzhong
TMGTY364	OCC1=C[C@H]([C@@H]2[C@@H]1[C@@H](O)OC=C2)O	Duzhong
TMGTY365	COC(=O)CCC1(C)[C@@H](CC=C2C1=CCC1(C2(C)C[C@@H]([C@H]1[C@@H](C(=O)O)CCC=C(C)C)O)C)C(=C)C	Fushen
TMGTY366	CC[C@H](C(C)C)CC[C@@H](C1CC[C@@H]2C1(C)CC[C@H]1[C@H]2CC=C2C1(C)CC[C@@H](C2)O)C	Zhizi;Chuanniuxi;Gouteng;Tianma;Huangqin;Sangjisheng;Duzhong
TMGTY367	C1O[C@@H]2[C@@H](O1)CC[C@@H]1[C@H]2CN2CCc3c([C@@H]2C1)cc1c(c3)OCO1	Huangqin
TMGTY368	CC(=C)[C@H]1CCC2([C@@H]1[C@@H]1CC[C@@H]3C(C1(C)CC2)(C)CC[C@H]1C3(C)CC[C@@H](C1(C)C)O)C	Sangjisheng
TMGTY369	CC[C@@H](C(C)C)/C=C/[C@@H]([C@@H]1CC[C@@H]2C1(C)CC[C@H]1[C@H]2CC=C2C1(C)CC[C@@H](C2)O)C	Huangqin;Zhizi
TMGTY370	COc1cc(ccc1OC)C(=O)O	Zhizi
TMGTY371	OC[C@H](c1ccc(cc1)O)OCC	Chuanniuxi
TMGTY372	C/C/1=C/CCC(=C)[C@@H]2[C@H](CC1)C(C2)(C)C	Yimucao
TMGTY373	CCCCCCCCCC(=O)O	Duzhong
TMGTY374	COc1cc(/C=C/C(=O)O[C@H]2CCC3(C(=CC[C@@H]4[C@@H]3CCC3([C@H]4CCC3[C@H](CC[C@@H](C(C)C)C)C)C)C2)C)ccc1O	Huangqin
TMGTY375	CCCCCCCCO	Duzhong
TMGTY376	COC(=O)CCC1(C)[C@@H](CC=C2C1=CCC1(C2(C)C[C@@H]([C@H]1[C@@H](C(=O)O)CCC(=C)C(C)C)O)C)C(=C)C	Fushen
TMGTY377	CCCCCCCCCCCCCCCCCCCCC(=O)OC	Huangqin
TMGTY378	CC(=C)[C@H]1CCC2([C@@H]1[C@@H]1CC[C@@H]3C(C1(C)CC2)(C)CC[C@H]1C3(C)CC[C@@H](C1(C)C)O)C(=O)O	Duzhong
TMGTY379	COc1c(OC)cc(cc1OC)O	Zhizi
TMGTY380	COc1cccc(c1)OC	Sangjisheng
TMGTY381	OC(=O)/C=C/C(=O)O	Yimucao
TMGTY382	CCCCCCCCCCCCCCCCC	Huangqin
TMGTY383	O[C@H]1CCC2([C@@H](C1(C)C)CCC1([C@H]2CC=C2C1(C)CCC1([C@H]2C(C)(O)[C@@H](C)CC1)C(=O)O)C)C	Gouteng
TMGTY384	CCCN(C(=O)c1cnc2c(c1)ccc1c2[nH]cc(c1=O)N(=O)=O)CC	Shijueming
TMGTY385	O=C1CCCCCCC/C=C/CCCCCCC1	Duzhong
TMGTY386	CCCCCCCCCCCC	Huangqin
TMGTY387	OCc1cc(O)c2c(c1)C(=O)c1c(C2=O)c(OC)cc(c1)O	Yejiaoteng
TMGTY388	COc1cc(/C=C/C(=O)CC23CCC4([C@H](C2=CC[C@@H]2C3(C)CC[C@H]3C2(C)CC[C@@H](C3(C)C)O)[C@@H](C)[C@H](CC4)C)C(=O)O)ccc1O	Gouteng
TMGTY389	O=C/C=C\c1ccccc1	Sangjisheng
TMGTY390	CN(=NCO)=O	Chuanniuxi
TMGTY391	OC(=O)/C=C/c1ccc(cc1)O	Duzhong;Huangqin
TMGTY392	COC(=O)c1ccccc1	Huangqin;Zhizi
TMGTY393	CC(=CCOc1c2ccoc2cc2c1ccc(=O)o2)C	Zhizi
TMGTY394	CCCCCCCCCCCCCCCCCCCCC[C@@H](C[C@H](CCCCC)O)O	Duzhong;Zhizi
TMGTY395	COc1cc2OC(C)(C)C=Cc2c(c1C=C)OC	Yimucao
TMGTY396	COc1ccc(cc1)c1cc(=O)c2c(o1)cc(c(c2O)OC)OC	Huangqin
TMGTY397	Cc1nc(C)c(nc1C)C	Huangqin
TMGTY398	O[C@H]1CC2(C)[C@H](C[C@@H]1O)C(=O)C=C1[C@H]2CCC2(C1(O)CCC2C([C@H](CCC(O)(C)C)O)(O)C)C	Chuanniuxi
TMGTY399	CCCCCCCCCCCCCCCCC[C@H]1CO1	Huangqin
TMGTY400	CCCCCCO	Duzhong
TMGTY401	C=C1CCCC2([C@H]1CC(=C(C)C)C(=O)C2)C	Duzhong
TMGTY402	CCCCCCCCCCCCCCCCCCCCCC(=O)OC	Huangqin
TMGTY403	O=C(O[C@@H]1[C@@H](O)CC2([C@@H](C1(C)C)CCC1([C@H]2CC=C2C1(C)CCC1([C@H]2CC(C)(C)CC1)C(=O)O)C)C)/C=C/c1ccc(cc1)O	Zhizi
TMGTY404	COc1cc2c(cc1OC)CCN([C@H]2Cc1ccc(cc1)Oc1cc(ccc1O)C[C@@H]1N(C)CCc2c1cc(OC)c(c2)OC)C	Tianma
TMGTY405	COc1cc(O)cc2c1C(=O)c1c(C2=O)cc(cc1O)C	Yejiaoteng
TMGTY406	CCCC/C=C/C=C/C=O	Sangjisheng
TMGTY407	COc1cc(ccc1O)[C@H]1OCC2([C@H]1CO[C@H]2c1ccc(c(c1)OC)O)O	Duzhong
TMGTY408	O=C(c1ccccc1)c1ccccc1	Huangqin
TMGTY409	O=CC1=C(C)CCCC1(C)C	Sangjisheng
TMGTY410	OC[C@@H]1O[C@@H](OC(=O)C23CCC(C[C@H]3C3=CC[C@@H]4C(C3(CC2)C)(C)CC[C@H]2C4(C)CC[C@@H](C2(C)C)O)(C)C)[C@H]([C@H]([C@@H]1O)O)O	Sangjisheng
TMGTY411	Oc1ccc(cc1)C(=O)O	Chuanniuxi
TMGTY412	COc1cc(O)cc2c1C(=O)C[C@H](O2)c1ccccc1	Huangqin
TMGTY413	Oc1ccc(cc1)c1cc(=O)c2c(o1)cc(cc2)O	Zhizi
TMGTY414	COCc1ccc(cc1)OCc1ccc(cc1)O	Tianma
TMGTY415	COc1nc(nc(n1)c1ccc(cc1O)O)c1ccc(cc1O)O	Zhizi
TMGTY416	C/C(=C\C=C\C=C(\C=C\C=C(\C=C\C1=C(C)CCCC1(C)C)/C)/C)/C=C/C=C(/C=C/C1=C(C)CCCC1(C)C)\C	Fushen;Duzhong
TMGTY417	CCC(CCCC(CC)C)C	Huangqin
TMGTY418	CC1=CCC2C[C@@H]1C2(C)C	Sangjisheng
TMGTY419	CC([C@@H]1CC[C@@H](C23C1[C@H]2C(=C)CC3)C)C	Yimucao
TMGTY420	OC[C@@H]1O[C@@H](O[C@@H]2OC=CC3([C@H]2C(C)(OC(=O)/C=C/c2ccccc2)C[C@@H]3O)O)[C@H]([C@H]([C@@H]1O)O)O	Duzhong
TMGTY421	c1ccc(cc1)Nc1cccc2c1cccc2	Zhizi
TMGTY422	O[C@H]1CCC2([C@@H](C1(C)C)CCC1([C@H]2CCC23[C@H]1CCC1([C@@H]3CC(C)(C)CC1)C(=O)O2)C)C	Gouteng
TMGTY423	OC(=O)/C=C\C(=O)O	Duzhong
TMGTY424	CO[C@@H]1C=CC2=CCN3C2(C1)c1cc2OCOc2cc1CC3	Duzhong
TMGTY425	CCCCCC#C/C=C/C=C/CC/C=C/C(=O)NCC(C)C	Zhizi
TMGTY426	CCCC/C=C/C(=O)C	Sangjisheng
TMGTY427	COc1cc(ccc1OC)[C@H]1OC[C@@H]2[C@H]1CO[C@@H]2c1ccc(c(c1)OC)OC	Duzhong
TMGTY428	CC(=O)OC1(C)CCC2([C@@H]1[C@@H](O)OC=C2)O	Duzhong
TMGTY429	OC[C@@H]1O[C@@H](O[C@@H]2OC=C[C@H]3[C@@H]2[C@@H](CO)C[C@@H]3O)[C@H]([C@H]([C@@H]1O)O)O	Duzhong
TMGTY430	CCCCCCC/C=C/C=O	Sangjisheng;Zhizi
TMGTY431	C=CCc1ccc(c(c1)OC)O	Huangqin
TMGTY432	OCc1ccc(cc1)O	Tianma
TMGTY433	C=CC1(C)CC[C@@H](C[C@H]1C(=C)C)C(=C)C	Yimucao;Zhizi
TMGTY434	CCCCCCCCC=O	Sangjisheng;Zhizi
TMGTY435	CCCCCCCCCCCC(=O)OC	Huangqin
TMGTY436	C=CCc1cc(OC)c(c(c1)c1cc(CC=C)cc(c1O)OC)O	Duzhong
TMGTY437	O=Cc1ccccc1	Sangjisheng;Huangqin
TMGTY438	C#Cc1cccc(c1)O	Duzhong
TMGTY439	OCC(CC[C@@H](C(C1CCC2(C1(C)CC[C@@H]1C2=CC(=O)[C@@H]2C1(C)C[C@H](O)[C@H](C2)O)O)(O)C)O)C	Chuanniuxi
TMGTY440	CCCCCCCCCCCCCCCCCC(=O)O	Duzhong;Zhizi;Huangqin
TMGTY441	COc1cc(O)c(c(c1C(=O)C)O)C=O	Zhizi
TMGTY442	CCCCCCCCCCC=O	Huangqin
TMGTY443	CCC(C(CO)C)C[C@@H](C([C@H]1CCC2(C1(C)CC[C@@H]1C2=CC(=O)[C@@H]2C1(C)C[C@H](O)[C@H](C2)O)O)(O)C)O	Chuanniuxi
TMGTY444	OC[C@@H]1O[C@@H](O[C@@H]2OC=C([C@@H]3[C@H]2C(C)(O)C[C@@H]3O)C(=O)O)[C@H]([C@H]([C@@H]1O)O)O	Zhizi
TMGTY445	COC(=O)c1ccccc1C(=O)OC	Huangqin
TMGTY446	COc1ccc(cc1)c1coc2c(c1=O)c(O)cc(c2)OCc1ccc(cc1)N(=O)=O	Zhizi
TMGTY447	CC(=O)c1ccccc1	Huangqin
TMGTY448	O=C1C(O)[C@H]2C(C)(C)CCCC2(C2([C@@H]1C)CCC1(O2)C=COC1)C	Yimucao
TMGTY449	Oc1cc(O)c2c(c1)oc(cc2=O)c1c(O)cccc1O	Huangqin
TMGTY450	COc1cc(O)c2c(c1)oc1c(c2=O)cc(c(c1OC)O)OC	Huangqin
TMGTY451	C=C[C@@H]1[C@@H](O)OC=C2[C@H]1C[C@H]1[C@H]3Nc4ccccc4C[C@H]3CCN1C2=O	Gouteng
TMGTY452	OC/C=C(/CC[C@@H]1C(C)(O)CC[C@@H]2C1(C)CCCC2(C)C)\C	Yimucao
TMGTY453	O=CC1=CC2C(CC1)C2(C)C	Duzhong
TMGTY454	CC(=O)/C=C/c1ccccc1	Huangqin
TMGTY455	C=CC(CC/C=C(/CCC=C(C)C)\C)(O)C	Sangjisheng;Zhizi
TMGTY456	C=C[C@@H]1[C@@H](O)OC=C2[C@H]1C[C@@H]1N(C2=O)CCc2c1[nH]c1c2cccc1	Gouteng
TMGTY457	O=CCCCCCCCC(=O)OC	Huangqin
TMGTY458	CCCCCCCCCCCCCCCC(CCCCCCCCCCCCCC)O	Duzhong
TMGTY459	COc1cc(ccc1OC)C[C@@H]1COC(=O)/C/1=C/c1ccc2c(c1)OCO2	Tianma
TMGTY460	CO[C@H]1CC[C@@H]2[C@H]([C@@H]1OC)CN1[C@@H](C2)c2cc(OC)c(cc2CC1)O	Huangqin
TMGTY461	COC(=O)C1=CN2CCc3c([C@@H]2C[C@H]1/C(=C\C)/C=O)[nH]c1c3cccc1	Gouteng
TMGTY462	Oc1cc(/C=C\c2ccccc2)cc(c1)O	Duzhong
TMGTY463	O=CCc1ccccc1	Sangjisheng;Huangqin
TMGTY464	CCCCCC(=O)O	Gouteng;Huangqin;Zhizi
TMGTY465	COc1ccc(c(c1)O)C(=O)C	Zhizi
TMGTY466	C=C1CCCC2([C@H]1C[C@H](CC2)C(=C)C)C	Huangqin;Zhizi
TMGTY467	CCO[C@H]1c2c3OCOc3ccc2c2c(N1C)c1cc3OCOc3cc1cc2	Tianma
TMGTY468	COc1cc(cc(c1OC)OC)[C@H]1OC[C@@H]2[C@H]1CO[C@@H]2c1cc(OC)c(c(c1)OC)OC	Duzhong
TMGTY469	COC(=O)C1=C2Nc3c(C42[C@@H]2C[C@H]1/C(=C\C)/CN2CC4)cccc3	Gouteng
TMGTY470	CCCC[C@@H](C(=O)C)C	Sangjisheng
TMGTY471	CCCCC/C=C\C/C=C\CCCCCCCC(=O)O	Duzhong;Huangqin;Zhizi
TMGTY472	C[C@@H](/C=C/C1(O)C(=CC(=O)CC1(C)C)C)O	Yimucao
TMGTY473	C=CC1(C)CCC(=C(C)C)C[C@H]1C(=C)C	Yimucao
TMGTY474	COC(=O)[C@H](CC(=O)CC(C1C[C@@H](C2(C1(C)[C@H](O)C(=O)C1=C2C(=O)C[C@H]2C1(C)CCC(=O)C2(C)C)C)O)(O)C)C	Gouteng
TMGTY475	CCCCCCCCCCCCCCCCCCCCCCCC(=O)O	Duzhong
TMGTY476	CC1=CCC23C[C@@H]1C(C)(C)[C@@H]2CCC3C	Huangqin
TMGTY477	COc1cc(O)c2c(c1)oc(cc2=O)c1cc(OC)c(c(c1)OC)OC	Zhizi
TMGTY478	CC1C(=O)O[C@H]2[C@H]1CCC1([C@@H]2C(C)(O)C=CC1=O)C	Duzhong
TMGTY479	C[C@H]1CCC2(OC1)O[C@@H]1[C@@H]([C@@H]2C)C2([C@@H](C1)[C@H]1C[C@H](O)[C@@H]3C([C@H]1CC2)(C)CC[C@@H](C3)O)C	Duzhong
TMGTY480	C[C@H]1CCC2([C@@H]([C@H]1C)C1=C(CC2)C2([C@@H](CC1=O)C1(C)CC[C@@H](C([C@H]1CC2)(C)C)O)C)C(=O)O	Gouteng
TMGTY481	COc1cc(/C=C\C(=O)O)ccc1OC	Duzhong
TMGTY482	COC(=O)C1=CO[C@H]([C@H]2[C@@H]1C[C@@H]1N(C2)CCc2c1[nH]c1c2cccc1)C	Gouteng
TMGTY483	NC(=O)NCCCC[C@@H](C(=O)O)N	Duzhong
TMGTY484	CN1C[C@@H](C)[C@H]2[C@@H](C1)[C@@H](C)CC2	Huangqin
TMGTY485	Oc1ccccc1	Chuanniuxi
TMGTY486	COC(=O)/C/1=C/CC/C(=C/[C@H]2[C@H]([C@H](C1)OC(=O)/C(=C/C)/C)C(=C)C(=O)O2)/C	Shijueming
TMGTY487	OCC[C@@H]1[C@@H](O)CC(=C1CO)CO	Duzhong
TMGTY488	CCCCCCCCCCC(=O)OC1CC[C@@H]2C1(C)CC[C@H]1[C@@H]2CCC2=CC(=O)CCC12C	Fushen
TMGTY489	O=CNc1cc(OC)c(c(c1)OC)OC	Chuanniuxi
TMGTY490	Oc1ccc2c(c1)oc(cc2=O)c1ccc(c(c1)O)O	Huangqin
TMGTY491	CCCCCCCCCCCCCCCCCCCC(=O)OC	Huangqin
TMGTY492	Oc1ccc(cc1)COCc1ccc(cc1)O	Tianma
TMGTY493	CO/C=C(\[C@H]1C[C@@H]2N(C/C/1=C\C)CCc1c2[nH]c2c1cccc2)/C(=O)O	Gouteng
TMGTY494	CC(c1ccccc1C)C	Sangjisheng

## Sheet: Table S2
Table S2. AD and hypertension associated genes
AD	Hypertension
A2M	ABCB1
ABCA1	ABCC1
ABCA7	ABO
ABCB1	ACE
ABCB4	ACE2
ABCC2	ACY3
ABCG2	ADCY5
ACE	ADD1
ACHE	ADIPOQ
ADAM12	ADRA1A
ADRB1	ADRA2A
AHR	ADRA2B
AKT1	ADRB1
ALOX5	ADRB2
AMFR	ADRB3
APBB1	AGT
APBB2	AGTR1
APOC1	AGTR2
APOE	AHR
APP	ALAD
ARC	ALB
ATP5A1	ALDH2
ATP8A1	ALOX15
BACE1	ANXA1
BAX	AOC1
BCHE	AOC3
BCL2	APOA1
BDNF	APOA5
BIN1	APOB
BLMH	APOE
BLVRB	AQP1
C1QB	AR
CALHM1	ARAP1
CALM1	ATOX1
CASP3	ATP1A1
CAT	ATP1A2
CBS	ATP1B1
CD2AP	ATP2B1
CD33	ATP2B3
CD86	AVP
CETP	BCL2
CFDP1	BDKRB2
CHAT	BMPR2
CHMP2B	C10orf107
CHRNA4	CACNA1C
CHRNA7	CACNA2D1
CHRNB2	CALCA
CLSTN2	CAPZA1
CLU	CAT
COMT	CAV1
CR1	CBS
CRH	CCL2
CRP	CD36
CSF1	CDCA3
CSRP3	CELA2A
CST3	CES1P1
CTSD	CETP
CYB5A	CFH
CYB5R3	CHIC2
CYP2A6	CLASP1
CYP2C18	CLCN6
CYP2C19	CLCNKA
CYP2C8	CLNK
CYP2C9	CMA1
CYP2D6	CNTNAP2
CYP3A4	COL1A1
CYP3A5	COL3A1
CYP3A7	CRHR2
CYP46A1	CRP
DHCR24	CRTC2
DISC1	CSK
DNMBP	CSMD3
DPYSL2	CTGF
EIF2S1	CXCL2
ENO1	CXCL8
EPHA1	CYBA
ESR1	CYBB
F2	CYP11B1
G6PD	CYP11B2
GAB2	CYP17A1
GAPDHS	CYP1A1
GBP2	CYP2C9
GPI	CYP2D6
GPX1	CYP3A4
GRN	CYP3A5
GSK3B	CYP4A11
GSR	DOT1L
GSTM1	DPYS
GSTT1	DRD2
HFE	DUSP5
HK1	EBF1
HLA-DRB5	ECE1
HMOX1	EDN1
HTR1A	EDN3
HTR2A	EDNRA
HTR7	ELN
IDE	EPO
IGF1	ERAP1
IGF1R	ERCC6L2
IGF2	ESR1
IGF2R	F11
IGHV1-67	F12
IL10	F2
IL1A	F5
IL1B	FGB
IL6	FGF5
INS	FN1
INSR	FOS
IRF5	FTO
KCNMA1	FXYD2
KCTD12	GAL
KIF20B	GALNT2
LEP	GCG
LILRA3	GCH1
LMNA	GCLC
LRP1	GJA1
MAOB	GJA4
MAPT	GJA5
MEOX2	GJC1
MIR146A	GLP1R
MME	GNAS
MMRN1	GNB3
MPO	GNRH1
MS4A4A	GP1BA
MS4A6A	GPX1
MTHFR	GRK2
MTOR	GRK4
MYH7	GSK3B
NAT2	GSTA5
NCSTN	GSTM1
NGF	GSTT1
NMNAT3	GSTT2
NOS2	GUCY1A3
NOS3	HFE
NPY	HIF1A
NR1I2	HMOX1
OPCML	HP
OPTN	HRH3
PAXIP1	HS3ST4
PCDH11X	HSD11B1
PGD	HSD11B2
PGLS	HSD3B1
PICALM	HTR2B
PIK3CA	HYT1
PLAU	HYT2
PLN	HYT3
PON1	HYT4
POR	HYT5
PPARG	HYT6
PPP1R11	ICAM1
PRDX2	IER3
PRKAA2	IGF1
PRKCE	IKBKB
PRNP	IL10
PSEN1	IL1B
PSEN2	IL6
PTGS2	INPPL1
PYY	INS
RALGPS2	ITGB3
RELN	ITM2B
RGSL1	JUN
RPS26	KCNIP1
SCN5A	KCNIP4
SIRT1	KCNJ1
SLC2A4	KCNMB1
SLC30A4	KDR
SLC30A6	KLK1
SLC5A7	KNG1
SLC6A4	LDLR
SLCO1A2	LEP
SOD1	LEPR
SOD2	LHB
SORL1	LIPC
SST	LPL
SULT1A1	LRRC15
SULT1A3	LTF
TEX35	LUC7L2
TF	MC2R
TFAM	MDH1
TMED10	MLLT3
TNF	MME
TNNT2	MMP2
TOMM40	MMP3
TP53INP1	MMP9
TPI1	MOV10
TPP1	MTHFR
TREM2	MTOR
TXN	MYD88
TXNRD1	MYH9
UBQLN1	NAT2
UGT2B17	NCF1
VEGFA	NEDD4L
VSNL1	NELFCD
WWC1	NELL1
ZNF224	NOS1AP
	NOS2
	NOS3
	NOX4
	NPC1L1
	NPHS1
	NPPA
	NPPB
	NPR1
	NPTN
	NR1H3
	NR1I2
	NR3C1
	NR3C2
	NUMA1
	OLR1
	ORAI1
	OXSR1
	OXT
	PDE3A
	PICALM
	PLA2G4A
	PLAT
	PLCD3
	PLEKHH2
	PLG
	POMC
	PON1
	PPARA
	PPARG
	PPBP
	PRCP
	PRKCA
	PRKCD
	PROC
	PROX1
	PTEN
	PTGER3
	PTGIS
	PTGS2
	PTH
	PTPRD
	RAD52
	RALBP1
	RELA
	REN
	RGS2
	RGS5
	RPS6KB1
	RYR3
	SCNN1A
	SCNN1B
	SCNN1G
	SELE
	SELP
	SERPINE1
	SH2B3
	SLC12A2
	SLC12A3
	SLC14A2
	SLC22A12
	SLC25A31
	SLC6A18
	SLC6A2
	SLC6A4
	SLC9A3R2
	SOD1
	SOD2
	SOD3
	SPTA1
	STIM1
	STK11
	STK39
	TACR1
	TANC2
	TCF7L2
	TGFB1
	TGM2
	TH
	TIMP1
	TLR4
	TNF
	TP53
	TPM1
	TRH
	TRPC3
	TRPC5
	TTC6
	UCN
	UCP2
	UMOD
	USP5
	UTS2
	VASP
	VAV3
	VCAM1
	VDR
	VEGFA
	VWF
	WNK1
	WNK4
	YEATS4
	ZMAT4
	ZNF652

## Sheet: Table S3
Table S3. Gene set enrichment analysis results of KEGG pathways for AD-related genes (p-value<0.05)
Term	Count	Genes (Entrez Gene ID)	Fold Enrichment	Adjusted P-value (Benjamini)
hsa04066:HIF-1 signaling pathway	15	3098, 596, 4846, 4843, 3479, 207, 2475, 5290, 3480, 7422, 7018, 2023, 3643, 3630, 3569	7.66415	1.26139e-06
hsa05010:Alzheimer's disease	17	4137, 4035, 801, 7124, 5664, 2932, 5663, 23621, 498, 836, 351, 348, 322, 3416, 23385, 3553, 4311	5.06686	1.80999e-05
hsa04932:Non-alcoholic fatty liver disease (NAFLD)	14	581, 7124, 2932, 1965, 3552, 207, 836, 5290, 3952, 5563, 3553, 3643, 3630, 3569	4.64248	0.000574242
hsa04931:Insulin resistance	12	5290, 4846, 5563, 7124, 2932, 3643, 3630, 6517, 3569, 207, 5581, 2475	5.56361	0.000447575
hsa04068:FoxO signaling pathway	13	6648, 3479, 6517, 847, 207, 5290, 3480, 5563, 3630, 3643, 3586, 3569, 23411	4.85778	0.000523277
hsa04152:AMPK signaling pathway	12	5290, 3480, 5563, 3952, 3479, 3643, 3630, 6517, 5468, 207, 23411, 2475	4.92516	0.000958074
hsa04930:Type II diabetes mellitus	8	5290, 3098, 7124, 3643, 3630, 6517, 5581, 2475	8.34541	0.00118453
hsa05020:Prion diseases	7	6647, 713, 581, 3553, 3552, 3569, 5621	10.6214	0.00104231
hsa05152:Tuberculosis	14	3127, 596, 4843, 581, 801, 7124, 3552, 207, 836, 1378, 3553, 1509, 3586, 3569	3.96053	0.00105342
hsa05133:Pertussis	9	713, 4843, 801, 7124, 3553, 3552, 3586, 3569, 836	6.0087	0.00230393
hsa04640:Hematopoietic cell lineage	9	3127, 1435, 1378, 7124, 945, 3553, 3552, 3569, 4311	5.30179	0.00505291
hsa05014:Amyotrophic lateral sclerosis (ALS)	7	6647, 596, 581, 7124, 847, 10452, 836	7.01014	0.00753897
hsa05332:Graft-versus-host disease	6	3127, 942, 7124, 3553, 3552, 3569	9.10408	0.0071261
hsa05140:Leishmaniasis	8	3127, 1378, 5743, 4843, 7124, 3553, 3552, 3586	5.64197	0.0073028
hsa04722:Neurotrophin signaling pathway	10	5290, 596, 4803, 801, 581, 5664, 2932, 627, 5663, 207	4.17271	0.00843608
hsa04923:Regulation of lipolysis in adipocytes	7	5290, 153, 4852, 5743, 3643, 3630, 207	6.25906	0.0104688
hsa04150:mTOR signaling pathway	7	5290, 5563, 7124, 3479, 3630, 207, 2475	6.04323	0.011884
hsa05204:Chemical carcinogenesis	8	10, 1139, 2944, 2952, 5743, 6818, 6817, 7367	5.00725	0.0116809
hsa05142:Chagas disease (American trypanosomiasis)	9	5290, 713, 4843, 1636, 7124, 3553, 3586, 3569, 207	4.33319	0.0113924
hsa04380:Osteoclast differentiation	10	5290, 1435, 54209, 11026, 9846, 7124, 3553, 3552, 5468, 207	3.82233	0.0118881
hsa04940:Type I diabetes mellitus	6	3127, 942, 7124, 3553, 3630, 3552	7.15321	0.0136683
hsa04210:Apoptosis	7	5290, 596, 4803, 581, 7124, 207, 836	5.65334	0.0130684
hsa04725:Cholinergic synapse	9	5290, 1137, 60482, 1139, 596, 43, 1141, 1103, 207	4.05993	0.0143495
hsa04726:Serotonergic synapse	9	3356, 4129, 240, 3350, 5743, 6532, 3363, 836, 351	4.05993	0.0143495
hsa04910:Insulin signaling pathway	10	5290, 3098, 5563, 801, 2932, 3643, 3630, 6517, 207, 2475	3.62844	0.0142768
hsa02010:ABC transporters	6	10347, 1244, 5244, 5243, 19, 9429	6.82806	0.0141993
hsa05215:Prostate cancer	8	5290, 3480, 596, 2932, 3479, 3630, 207, 2475	4.55204	0.014162
hsa05323:Rheumatoid arthritis	8	3127, 1435, 7422, 942, 7124, 3553, 3552, 3569	4.55204	0.014162
hsa01200:Carbon metabolism	9	3098, 2539, 7167, 4524, 2023, 25796, 847, 2821, 5226	3.98807	0.0137116
hsa05145:Toxoplasmosis	9	5290, 3127, 596, 240, 4843, 7124, 3586, 207, 836	3.81909	0.0173741
hsa04920:Adipocytokine signaling pathway	7	4852, 5563, 3952, 7124, 6517, 207, 2475	5.00725	0.0185425
hsa04071:Sphingolipid signaling pathway	9	5290, 596, 4846, 581, 9846, 7124, 1509, 207, 5581	3.75543	0.0180173
hsa05144:Malaria	6	1378, 4035, 7124, 3553, 3586, 3569	6.13132	0.018547
hsa04913:Ovarian steroidogenesis	6	3480, 240, 5743, 3479, 3643, 3630	6.13132	0.018547
hsa00480:Glutathione metabolism	6	2944, 2936, 2539, 2876, 2952, 5226	5.89088	0.0214202
hsa04151:PI3K-Akt signaling pathway	16	1435, 596, 4846, 2932, 3479, 5649, 207, 2475, 5290, 3480, 7422, 4803, 5563, 3643, 3630, 3569	2.3222	0.0213378
hsa05410:Hypertrophic cardiomyopathy (HCM)	7	7139, 5563, 1636, 7124, 3479, 3569, 4000	4.49368	0.0271429
hsa04668:TNF signaling pathway	8	5290, 1435, 5743, 7124, 3553, 3569, 207, 836	3.77905	0.0299017
hsa04014:Ras signaling pathway	12	5290, 3480, 1435, 7422, 4803, 801, 9846, 3479, 3643, 3630, 3363, 207	2.65871	0.0300055
hsa04022:cGMP-PKG signaling pathway	10	5290, 153, 4846, 3778, 801, 3643, 3630, 207, 5350, 5581	3.01641	0.0318636
hsa05205:Proteoglycans in cancer	11	5290, 3480, 3481, 7422, 7124, 3479, 2099, 207, 836, 5328, 2475	2.75399	0.0346443
hsa05210:Colorectal cancer	6	5290, 596, 581, 2932, 207, 836	4.84572	0.0404092
hsa04261:Adrenergic signaling in cardiomyocytes	9	5290, 7139, 153, 596, 4625, 801, 6331, 207, 5350	3.08666	0.0436863
hsa05321:Inflammatory bowel disease (IBD)	6	3127, 7124, 3553, 3552, 3586, 3569	4.69429	0.0438359
hsa05214:Glioma	6	5290, 3480, 801, 3479, 207, 2475	4.62207	0.0456078

## Sheet: Table S4
Table S4. Gene set enrichment analysis results of KEGG pathways for hypertension-related genes (p-value<0.05)
Term	Count	Genes (Entrez Gene ID)	Fold Enrichment	Adjusted P-value (Benjamini)
hsa04022:cGMP-PKG signaling pathway	27	83447, 4879, 111, 486, 155, 154, 3779, 153, 150, 151, 481, 5139, 3630, 624, 4881, 4846, 148, 775, 476, 7408, 477, 1909, 492, 5997, 185, 490, 2982	5.40344	4.93383e-10
hsa04960:Aldosterone-regulated sodium reabsorption	15	4306, 3291, 5578, 9351, 486, 476, 3479, 6340, 477, 6338, 6337, 3758, 481, 23327, 3630	12.7774	2.61714e-10
hsa04924:Renin secretion	16	5972, 111, 775, 2778, 155, 154, 84876, 1909, 153, 183, 185, 1636, 358, 5139, 2982, 4881	8.30529	2.7361e-08
hsa04066:HIF-1 signaling pathway	19	2056, 596, 4846, 5578, 4878, 4843, 5970, 3091, 3479, 5054, 1906, 2475, 6198, 7422, 7099, 7076, 3630, 3569, 1536	6.44084	2.49429e-08
hsa05144:Malaria	14	7124, 6401, 6347, 948, 3383, 6403, 4615, 7412, 7040, 7099, 3553, 3586, 3569, 3576	9.49176	4.84402e-08
hsa05142:Chagas disease (American trypanosomiasis)	18	3725, 4843, 5970, 7124, 3551, 6347, 2778, 5054, 4615, 7040, 7099, 1636, 3553, 2353, 624, 3586, 3569, 3576	5.74982	3.33509e-07
hsa04614:Renin-angiotensin system	10	1215, 59272, 183, 5972, 185, 1636, 186, 3816, 5547, 4311	14.444	2.94286e-07
hsa04024:cAMP signaling pathway	24	3725, 4158, 775, 5970, 111, 5733, 486, 476, 2740, 2778, 477, 154, 84876, 5465, 1909, 153, 492, 481, 490, 5139, 1813, 2353, 10451, 4881	4.02681	5.18164e-07
hsa04970:Salivary secretion	16	148, 6558, 5578, 111, 486, 476, 2778, 6263, 477, 155, 154, 492, 153, 481, 490, 2982	6.18068	6.95483e-07
hsa04020:Calcium signaling pathway	22	83447, 4846, 148, 5578, 4843, 6786, 5733, 775, 113026, 2778, 6263, 155, 154, 84876, 1909, 492, 153, 6869, 3357, 185, 490, 624	4.08305	1.50975e-06
hsa05200:Pathways in cancer	33	3725, 5578, 5970, 111, 5733, 2932, 2335, 3479, 2250, 2784, 2475, 7040, 7422, 367, 624, 3576, 4313, 5728, 596, 4318, 4843, 5743, 3091, 3551, 10928, 2778, 5468, 7157, 1909, 185, 2353, 3569, 6934	2.78956	3.34616e-06
hsa05143:African trypanosomiasis	10	7412, 4615, 5578, 7124, 6401, 3553, 3586, 3569, 3383, 335	10.067	6.2413e-06
hsa04668:TNF signaling pathway	16	3725, 4314, 4318, 5743, 5970, 7124, 6401, 2920, 3551, 6347, 1906, 3383, 7412, 3553, 2353, 3569	5.01451	8.43717e-06
hsa04610:Complement and coagulation cascades	13	2147, 3827, 7450, 5624, 5054, 5340, 2244, 2161, 5327, 2160, 624, 2153, 3075	6.25906	1.1818e-05
hsa05140:Leishmaniasis	13	3725, 4615, 7040, 653361, 7099, 5743, 4843, 5970, 7124, 3553, 2353, 3586, 1535	6.08275	1.51967e-05
hsa04261:Adrenergic signaling in cardiomyocytes	18	781, 596, 148, 5578, 111, 775, 486, 476, 2778, 477, 154, 492, 153, 7168, 185, 481, 186, 490	4.09576	1.98719e-05
hsa04931:Insulin resistance	15	5728, 4846, 200186, 5970, 7124, 2932, 3551, 2475, 948, 5465, 6198, 3630, 3569, 10062, 5580	4.61405	4.59155e-05
hsa04961:Endocrine and other factor-regulated calcium reabsorption	10	7421, 5578, 481, 486, 3816, 476, 624, 2778, 2099, 477	7.38248	6.99449e-05
hsa04080:Neuroactive ligand-receptor interaction	24	4158, 2147, 148, 2908, 11255, 5733, 1395, 2740, 155, 5340, 154, 3972, 1909, 3953, 153, 150, 6869, 151, 3357, 3952, 185, 186, 1813, 624	2.87837	9.03771e-05
hsa05146:Amoebiasis	14	1281, 4843, 5578, 5970, 7124, 2335, 2778, 7040, 7099, 1277, 3553, 3586, 3569, 3576	4.3877	0.000162675
hsa04151:PI3K-Akt signaling pathway	26	2056, 200186, 5578, 5970, 2932, 7450, 2335, 3479, 6794, 2250, 2784, 2475, 7422, 3630, 1281, 5728, 4846, 596, 3791, 3551, 3690, 7157, 6198, 7099, 1277, 3569	2.50362	0.00034391
hsa04920:Adipocytokine signaling pathway	11	5465, 3953, 3952, 5970, 7124, 9370, 3551, 6794, 5443, 948, 2475	5.22047	0.000390083
hsa04911:Insulin secretion	12	3779, 5578, 2641, 481, 111, 775, 486, 2740, 476, 3630, 2778, 477	4.69005	0.0003939
hsa05323:Rheumatoid arthritis	12	3725, 4314, 7040, 7422, 7099, 7124, 6347, 3553, 2353, 3569, 3383, 3576	4.53016	0.000523426
hsa05133:Pertussis	11	3725, 4615, 7099, 4843, 5970, 7124, 3553, 2353, 3586, 3569, 3576	4.87244	0.000629473
hsa04913:Ovarian steroidogenesis	9	3972, 3949, 5321, 5743, 111, 3479, 3630, 3283, 2778	6.10184	0.000757512
hsa05161:Hepatitis B	15	3725, 4615, 7040, 5728, 596, 7099, 4318, 5578, 5970, 7124, 3551, 2353, 3569, 7157, 3576	3.43667	0.000847452
hsa04611:Platelet activation	14	2811, 1281, 4846, 5321, 6786, 111, 7450, 3690, 2778, 7408, 84876, 2244, 1277, 2982	3.57766	0.00101392
hsa04932:Non-alcoholic fatty liver disease (NAFLD)	15	3725, 5970, 7124, 2932, 9370, 3551, 5465, 3953, 7040, 3952, 3553, 3630, 3569, 10062, 3576	3.30011	0.00121974
hsa04923:Regulation of lipolysis in adipocytes	9	153, 5743, 5733, 111, 3630, 2778, 155, 4881, 154	5.33911	0.00172681
hsa04064:NF-kappa B signaling pathway	11	7412, 4615, 596, 7099, 5743, 5970, 7124, 3551, 3553, 3383, 3576	4.20038	0.00179124
hsa04921:Oxytocin signaling pathway	15	781, 3725, 4846, 5321, 5578, 5743, 111, 775, 2778, 5020, 6263, 5997, 2982, 2353, 4881	3.15391	0.00178242
hsa04974:Protein digestion and absorption	11	1281, 2006, 59272, 481, 1277, 486, 476, 63036, 477, 5547, 4311	4.15264	0.0018496
hsa05215:Prostate cancer	11	5728, 596, 367, 5970, 2932, 3551, 3479, 3630, 7157, 2475, 6934	4.15264	0.0018496
hsa04150:mTOR signaling pathway	9	5728, 6198, 5578, 7124, 3551, 3479, 3630, 6794, 2475	5.15501	0.00195301
hsa05205:Proteoglycans in cancer	17	4313, 4318, 5578, 7124, 3091, 3791, 2335, 3690, 3479, 2099, 857, 7157, 2475, 6198, 7040, 7422, 7099	2.8238	0.00193856
hsa04972:Pancreatic secretion	11	492, 6558, 5578, 481, 111, 490, 486, 476, 2778, 63036, 477	3.92938	0.00266381
hsa04964:Proximal tubule bicarbonate reclamation	6	481, 358, 486, 4190, 476, 477	8.66639	0.00298277
hsa04919:Thyroid hormone signaling pathway	12	5578, 481, 3091, 2932, 486, 113026, 476, 3690, 2099, 477, 7157, 2475	3.49696	0.00336213
hsa04925:Aldosterone synthesis and secretion	10	84876, 4158, 3949, 5578, 185, 111, 775, 3283, 2778, 4881	4.10138	0.00373296
hsa05132:Salmonella infection	10	3725, 4615, 7099, 4843, 5970, 2920, 3553, 2353, 3569, 3576	4.00255	0.00435385
hsa03320:PPAR signaling pathway	9	5465, 4973, 4023, 116519, 9370, 5468, 10062, 335, 948	4.46254	0.0043721
hsa04270:Vascular smooth muscle contraction	12	1909, 3779, 5321, 148, 5578, 185, 111, 775, 2982, 2778, 5580, 4881	3.35003	0.00437249
hsa05414:Dilated cardiomyopathy	10	781, 153, 7040, 7168, 111, 775, 7124, 3479, 3690, 2778	3.9549	0.0044206
hsa04976:Bile secretion	9	3949, 5243, 481, 111, 358, 486, 476, 2778, 477	4.33319	0.00496132
hsa04152:AMPK signaling pathway	12	3953, 6198, 148, 200186, 3952, 9370, 3479, 3630, 6794, 5468, 948, 2475	3.26765	0.0050218
hsa05134:Legionellosis	8	4615, 7099, 5970, 7124, 2920, 3553, 3569, 3576	4.92165	0.00504574
hsa04510:Focal adhesion	16	3725, 5728, 1281, 596, 5578, 7450, 2932, 3791, 2335, 3690, 3479, 7408, 857, 7422, 1277, 10451	2.58028	0.00590833
hsa04912:GnRH signaling pathway	10	3725, 3972, 4313, 5321, 5578, 111, 775, 2778, 2796, 5580	3.65068	0.00703268
hsa04380:Osteoclast differentiation	12	3725, 7040, 653361, 5970, 7124, 3551, 3553, 3690, 2353, 1535, 5468, 1536	3.04316	0.00823667
hsa05164:Influenza A	14	3725, 5578, 5970, 7124, 2932, 6347, 3551, 3383, 5340, 4615, 7099, 3553, 3569, 3576	2.67297	0.00924777
hsa05410:Hypertrophic cardiomyopathy (HCM)	9	781, 7040, 7168, 1636, 775, 7124, 3479, 3690, 3569	3.83321	0.00952303
hsa04978:Mineral absorption	7	3162, 7421, 481, 486, 476, 475, 477	5.05539	0.00984675
hsa05321:Inflammatory bowel disease (IBD)	8	3725, 7040, 7099, 5970, 7124, 3553, 3586, 3569	4.15264	0.0119068
hsa04930:Type II diabetes mellitus	7	775, 7124, 9370, 3551, 3630, 5580, 2475	4.84475	0.0118133
hsa04062:Chemokine signaling pathway	14	5970, 111, 2932, 2920, 6347, 3551, 2784, 156, 653361, 5473, 2868, 10451, 5580, 3576	2.50052	0.015025
hsa04620:Toll-like receptor signaling pathway	10	3725, 4615, 7099, 5970, 7124, 3551, 3553, 2353, 3569, 3576	3.13407	0.0171159
hsa04918:Thyroid hormone synthesis	8	2876, 5578, 481, 111, 486, 476, 2778, 477	3.7967	0.0183315
hsa04621:NOD-like receptor signaling pathway	7	5970, 7124, 3551, 6347, 3553, 3569, 3576	4.22815	0.0217743
hsa04726:Serotonergic synapse	10	3357, 5321, 5578, 5743, 6532, 111, 775, 2778, 2784, 246	2.9929	0.0219553
hsa04713:Circadian entrainment	9	5578, 111, 775, 9722, 2982, 2778, 2353, 2784, 6263	3.14727	0.0270715
hsa04670:Leukocyte transendothelial migration	10	7412, 4313, 653361, 4318, 5578, 7408, 1535, 10451, 1536, 3383	2.81535	0.0313102
hsa05145:Toxoplasmosis	10	3949, 4615, 7040, 596, 7099, 4843, 5970, 7124, 3551, 3586	2.81535	0.0313102
hsa04750:Inflammatory mediator regulation of TRP channels	9	3357, 5321, 5578, 111, 3479, 3553, 624, 2778, 5580	3.05092	0.0313907
hsa04915:Estrogen signaling pathway	9	3725, 4313, 4846, 4318, 111, 2778, 2099, 2353, 5580	3.0201	0.0327546
hsa05210:Colorectal cancer	7	3725, 7040, 596, 2932, 2353, 7157, 6934	3.75078	0.0350602
hsa05222:Small cell lung cancer	8	5728, 596, 5743, 4843, 5970, 2335, 3551, 7157	3.1267	0.045059
hsa04640:Hematopoietic cell lineage	8	2811, 2056, 7124, 3553, 3690, 3569, 4311, 948	3.1267	0.045059
hsa05031:Amphetamine addiction	7	3725, 5578, 111, 775, 2778, 2353, 7054	3.52346	0.0453868
hsa05030:Cocaine addiction	6	3725, 111, 5970, 1813, 2778, 7054	4.0679	0.0489808

## Sheet: Table S5
Table S5. Gene set enrichment analysis results of GO Biological Processes for AD-related genes (p-value<0.05)
Term	Count	Genes (Entrez Gene ID)	Fold Enrichment	Adjusted P-value (Benjamini)
GO:0042493~response to drug	26	6750, 4129, 942, 19, 642, 847, 1312, 1392, 3356, 1808, 9429, 5447, 6647, 596, 6648, 5244, 5243, 5743, 5468, 836, 4524, 6532, 1471, 3586, 590, 3569	7.97865	4.41047e-12
GO:0045429~positive regulation of nitric oxide biosynthetic process	11	6648, 1191, 5743, 7124, 3553, 3643, 3630, 2099, 3569, 207, 2475	23.8646	2.2973e-08
GO:0006979~response to oxidative stress	14	1137, 7001, 5743, 4353, 5663, 207, 5621, 351, 348, 1718, 3162, 1244, 2876, 23411	11.8731	1.17554e-07
GO:0001666~response to hypoxia	16	1137, 1139, 6648, 4843, 5664, 847, 836, 3162, 3778, 7422, 3952, 6532, 4524, 1141, 1471, 5328	8.67804	2.59296e-07
GO:0043065~positive regulation of apoptotic process	19	6647, 1191, 5743, 581, 7124, 323, 5664, 5663, 207, 274, 322, 3162, 3482, 3778, 4803, 23385, 3663, 3569, 23411	5.9083	1.57415e-06
GO:0000302~response to reactive oxygen species	9	6647, 2936, 6648, 2876, 7295, 7001, 7296, 847, 348	21.5282	2.43306e-06
GO:0043066~negative regulation of apoptotic process	22	596, 6648, 7001, 4353, 5664, 2932, 323, 5663, 3479, 847, 207, 836, 5621, 3480, 1718, 7422, 4803, 3952, 5563, 3586, 3569, 23411	4.51067	5.58666e-06
GO:0071456~cellular response to hypoxia	11	3162, 596, 7422, 5743, 29979, 6517, 207, 23411, 4000, 5581, 2475	10.6894	2.07681e-05
GO:0008284~positive regulation of cell proliferation	21	2041, 1435, 1139, 596, 2147, 942, 9846, 3479, 1392, 3356, 3480, 3481, 7422, 9585, 3350, 3952, 3643, 3630, 1471, 3569, 23411	4.20401	3.18379e-05
GO:0050435~beta-amyloid metabolic process	6	1636, 5664, 3416, 23385, 23621, 4311	43.0564	3.44983e-05
GO:0043524~negative regulation of neuron apoptotic process	12	5290, 3162, 6647, 596, 6648, 4803, 581, 4035, 627, 5663, 2821, 348	8.48081	3.37346e-05
GO:0045821~positive regulation of glycolytic process	6	3356, 5563, 3479, 3643, 3630, 26330	39.981	4.43341e-05
GO:0010875~positive regulation of cholesterol efflux	6	10347, 19, 4035, 5444, 23411, 348	39.981	4.43341e-05
GO:0008217~regulation of blood pressure	9	3162, 6647, 4846, 6648, 4852, 3952, 5743, 1636, 5468	12.9169	7.27672e-05
GO:0008203~cholesterol metabolic process	9	3952, 19, 341, 847, 5444, 1071, 348, 351, 6653	12.3471	9.6302e-05
GO:0009408~response to heat	8	6750, 6647, 1244, 94241, 4846, 3479, 3569, 207	15.5481	0.000104204
GO:1901216~positive regulation of neuron death	6	8301, 1191, 2932, 1965, 348, 2475	32.9255	0.000100137
GO:0098869~cellular oxidant detoxification	9	94241, 2936, 2876, 2952, 7295, 5743, 7296, 847, 348	11.9943	9.94648e-05
GO:0042542~response to hydrogen peroxide	8	3162, 6647, 596, 6648, 2876, 847, 23411, 836	14.6336	0.000132916
GO:0002576~platelet degranulation	10	2, 3481, 6647, 7422, 22915, 1191, 801, 7018, 3479, 351	9.05717	0.000179246
GO:0050731~positive regulation of peptidyl-tyrosine phosphorylation	9	3356, 3481, 7422, 54209, 3479, 3630, 5649, 3569, 2475	10.239	0.000286299
GO:0051897~positive regulation of protein kinase B signaling	9	3481, 2876, 7295, 3952, 7124, 3643, 3630, 3569, 2475	9.99524	0.000327524
GO:0009636~response to toxic substance	9	596, 4129, 6532, 581, 642, 7782, 1471, 196, 5444	9.87765	0.000342007
GO:0010628~positive regulation of gene expression	14	1435, 7124, 1401, 3552, 1392, 2475, 7422, 4803, 6532, 3553, 3630, 3077, 8856, 3569	4.9849	0.000462276
GO:0055114~oxidation-reduction process	21	5447, 6647, 4129, 4846, 240, 2936, 6648, 7295, 7001, 4843, 5743, 4353, 7296, 645, 1718, 2539, 1727, 4524, 875, 5226, 1528	3.30923	0.000489964
GO:0019430~removal of superoxide radicals	5	6647, 4846, 6648, 7001, 4353	38.8704	0.000510268
GO:0006006~glucose metabolic process	8	5290, 3481, 2539, 3952, 7124, 3630, 26330, 207	11.139	0.000598734
GO:0045840~positive regulation of mitotic nuclear division	6	3481, 3479, 3553, 3643, 3630, 3552	21.5282	0.000583434
GO:0001878~response to yeast	5	942, 4852, 4353, 3569, 351	35.8803	0.000652563
GO:0043154~negative regulation of cysteine-type endopeptidase activity involved in apoptotic process	8	1718, 5447, 7422, 4803, 2876, 3569, 207, 2821	10.8161	0.00065412
GO:0001934~positive regulation of protein phosphorylation	10	3481, 2147, 7422, 7124, 3553, 3643, 1392, 207, 23411, 2475	7.34558	0.000644024
GO:0033138~positive regulation of peptidyl-serine phosphorylation	8	5290, 596, 7422, 7295, 7124, 2932, 3569, 207	10.6616	0.000673844
GO:0007568~aging	11	3356, 6647, 942, 4353, 4035, 1965, 3586, 847, 267, 3569, 207	6.21926	0.000763352
GO:1902176~negative regulation of oxidative stress-induced intrinsic apoptotic signaling pathway	5	6648, 2876, 3630, 207, 23411	33.3175	0.000768676
GO:1902430~negative regulation of beta-amyloid formation	4	10347, 1191, 348, 6653	74.6311	0.000760892
GO:0042593~glucose homeostasis	9	5563, 3952, 3643, 3630, 6517, 5468, 3569, 207, 2821	8.31287	0.000780983
GO:0045725~positive regulation of glycogen biosynthetic process	5	3481, 3479, 3643, 3630, 207	31.0963	0.000952771
GO:0045454~cell redox homeostasis	8	4846, 2936, 2876, 7295, 7001, 4843, 7296, 3569	9.69235	0.0010636
GO:0043410~positive regulation of MAPK cascade	8	3481, 3952, 23286, 3479, 3643, 3630, 3569, 5581	9.21372	0.00144455
GO:0006749~glutathione metabolic process	7	6647, 2944, 2936, 2539, 6648, 2876, 2952	11.6611	0.00159207
GO:0097192~extrinsic apoptotic signaling pathway in absence of ligand	6	596, 581, 2932, 3553, 3552, 836	16.4627	0.001554
GO:0042908~xenobiotic transport	4	5244, 5243, 8856, 9429	53.3079	0.00217239
GO:0048661~positive regulation of smooth muscle cell proliferation	7	3162, 5743, 7124, 3479, 3569, 207, 2475	10.8837	0.00219994
GO:0035094~response to nicotine	6	1137, 3162, 1139, 596, 1141, 836	15.1279	0.00220602
GO:0007613~memory	7	3356, 10347, 1139, 5743, 6532, 1141, 5663	10.5326	0.00253315
GO:0032355~response to estradiol	8	3952, 5743, 6532, 1471, 2099, 847, 836, 2821	8.20122	0.0025953
GO:0042987~amyloid precursor protein catabolic process	4	1718, 5664, 5663, 23385	46.6444	0.00307236
GO:0010888~negative regulation of lipid storage	4	3952, 7124, 1401, 3569	46.6444	0.00307236
GO:0045861~negative regulation of proteolysis	5	2147, 3416, 3630, 1471, 207	22.2116	0.00304054
GO:0014068~positive regulation of phosphatidylinositol 3-kinase signaling	7	2147, 3952, 3479, 3630, 847, 5649, 23411	10.0465	0.00303794
GO:0051384~response to glucocorticoid	7	596, 5743, 7124, 590, 3586, 3569, 836	10.0465	0.00303794
GO:0032868~response to insulin	7	3952, 3586, 847, 3569, 23411, 5350, 2475	9.7466	0.00353197
GO:0051000~positive regulation of nitric-oxide synthase activity	5	801, 3630, 2099, 207, 348	21.202	0.00346355
GO:0045332~phospholipid translocation	5	10347, 5244, 5243, 19, 10396	21.202	0.00346355
GO:0045740~positive regulation of DNA replication	6	3480, 3479, 3643, 3630, 1471, 3569	13.327	0.00347465
GO:0007165~signal transduction	28	7295, 945, 7296, 3479, 2099, 1392, 2475, 1808, 3480, 3482, 5563, 2896, 3553, 8856, 267, 10133, 5581, 5328, 1137, 1139, 5468, 207, 322, 3952, 11026, 1141, 23607, 6653	2.24986	0.00433989
GO:0010629~negative regulation of gene expression	9	8301, 94241, 4843, 1636, 7124, 2099, 1392, 207, 23411	6.12847	0.00460032
GO:0008015~blood circulation	6	1727, 4852, 4524, 4223, 3363, 5350	12.4385	0.00459054
GO:0060048~cardiac muscle contraction	6	5290, 7139, 4625, 6331, 8048, 2475	12.4385	0.00459054
GO:0045471~response to ethanol	8	6647, 4129, 2539, 3952, 1141, 6517, 847, 1392	7.10772	0.00526316
GO:0046686~response to cadmium ion	5	6648, 847, 2821, 1528, 5621	18.6578	0.00521151
GO:0008630~intrinsic apoptotic signaling pathway in response to DNA damage	6	3162, 596, 6648, 581, 7124, 23411	11.9092	0.00536501
GO:0048015~phosphatidylinositol-mediated signaling	8	5290, 3480, 4803, 942, 9846, 3479, 207, 2475	7.04067	0.00529633
GO:0061621~canonical glycolysis	5	3098, 7167, 2023, 26330, 2821	17.9402	0.00579581
GO:0050999~regulation of nitric-oxide synthase activity	5	4846, 3952, 801, 3553, 207	17.9402	0.00579581
GO:0008283~cell proliferation	14	1435, 596, 7295, 4852, 4035, 7296, 3479, 3552, 207, 274, 5697, 8301, 43, 3350	3.56843	0.00570017
GO:0006098~pentose-phosphate shunt	4	2539, 7167, 25796, 5226	33.9232	0.00665558
GO:0043085~positive regulation of catalytic activity	7	3481, 6647, 596, 5664, 341, 5663, 23385	8.062	0.0080097
GO:0045766~positive regulation of angiogenesis	8	2041, 3162, 1139, 4846, 7422, 3553, 3552, 23411	6.48966	0.0080799
GO:0046889~positive regulation of lipid biosynthetic process	4	3630, 207, 348, 2475	31.0963	0.00838484
GO:0055072~iron ion homeostasis	5	8301, 3162, 6648, 7018, 3077	15.5481	0.00931232
GO:0043200~response to amino acid	5	6750, 4524, 3569, 836, 2475	15.0466	0.0104371
GO:0010745~negative regulation of macrophage derived foam cell differentiation	4	19, 1401, 1071, 5468	28.7043	0.010321
GO:0046628~positive regulation of insulin receptor signaling pathway	4	3481, 3952, 3630, 23411	28.7043	0.010321
GO:0055089~fatty acid homeostasis	4	5563, 3630, 23411, 348	28.7043	0.010321
GO:0034465~response to carbon monoxide	3	6647, 3778, 3586	93.2889	0.010868
GO:0007612~learning	6	23237, 5743, 1141, 590, 1312, 10396	9.81988	0.0110712
GO:0031663~lipopolysaccharide-mediated signaling pathway	5	4846, 7124, 3553, 207, 5581	14.5764	0.0111497
GO:0048009~insulin-like growth factor receptor signaling pathway	4	3480, 3482, 3479, 207	26.654	0.0122871
GO:0033700~phospholipid efflux	4	10347, 19, 341, 348	26.654	0.0122871
GO:0043491~protein kinase B signaling	5	5290, 7124, 3479, 3553, 207	14.1347	0.0122268
GO:0007267~cell-cell signaling	11	153, 6750, 4803, 942, 7295, 945, 627, 3553, 3630, 3586, 5697	4.04007	0.0121312
GO:0045893~positive regulation of transcription, DNA-templated	16	942, 7124, 5663, 3479, 2099, 196, 5468, 322, 8301, 94241, 7019, 3553, 3643, 3586, 8856, 3569	2.8983	0.0124529
GO:0006096~glycolytic process	5	3098, 7167, 2023, 26330, 2821	13.719	0.0131868
GO:0006641~triglyceride metabolic process	5	2876, 341, 847, 1071, 348	13.327	0.0145613
GO:0007611~learning or memory	5	267, 1392, 836, 2821, 5621	12.9568	0.0160238
GO:0050995~negative regulation of lipid catabolic process	4	7124, 341, 3553, 3630	23.3222	0.016901
GO:2001240~negative regulation of extrinsic apoptotic signaling pathway in absence of ligand	5	596, 7124, 3553, 3552, 207	12.6066	0.0173555
GO:0007271~synaptic transmission, cholinergic	5	1137, 60482, 1139, 1141, 348	12.6066	0.0173555
GO:0051260~protein homooligomerization	9	115207, 3162, 6648, 6532, 581, 255022, 3416, 5350, 5621	4.7435	0.0172207
GO:0001525~angiogenesis	10	5290, 2041, 3162, 4846, 7422, 3952, 5743, 4223, 23411, 2821	4.18336	0.0178204
GO:0042157~lipoprotein metabolic process	5	19, 4035, 341, 1071, 348	12.2749	0.0185231
GO:0010468~regulation of gene expression	7	5290, 596, 2147, 3479, 196, 3586, 348	6.53022	0.0185122
GO:0071380~cellular response to prostaglandin E stimulus	4	5563, 5468, 207, 5581	21.9503	0.01889
GO:0090201~negative regulation of release of cytochrome c from mitochondria	4	2876, 3479, 207, 4000	21.9503	0.01889
GO:0006953~acute-phase response	5	2147, 1401, 3630, 3077, 3569	11.9601	0.0197358
GO:0007050~cell cycle arrest	8	1718, 94241, 9585, 5563, 323, 322, 2475, 5621	5.29299	0.0201434
GO:0030335~positive regulation of cell migration	9	3480, 2041, 1435, 7422, 3479, 3643, 3630, 10396, 5328	4.56304	0.0203779
GO:1901215~negative regulation of neuron death	5	3569, 207, 23411, 348, 6653	11.6611	0.0209938
GO:0043691~reverse cholesterol transport	4	1191, 19, 1071, 348	20.7309	0.0212039
GO:0051091~positive regulation of sequence-specific DNA binding transcription factor activity	7	7124, 3553, 2099, 3586, 5468, 3569, 207	6.21926	0.0220257
GO:0030163~protein catabolic process	5	1200, 1509, 207, 23621, 2475	11.3767	0.0222971
GO:0006855~drug transmembrane transport	4	1244, 5244, 5243, 9429	19.6398	0.0241342
GO:0031622~positive regulation of fever generation	3	5743, 7124, 3553	55.9733	0.0259287
GO:0014910~regulation of smooth muscle cell migration	3	1636, 5328, 6653	55.9733	0.0259287
GO:0090335~regulation of brown fat cell differentiation	3	3952, 23411, 2475	55.9733	0.0259287
GO:0007584~response to nutrient	6	6750, 5447, 19, 6532, 5468, 2475	7.56396	0.0268248
GO:0042744~hydrogen peroxide catabolic process	4	2876, 7001, 4353, 847	18.6578	0.0272412
GO:0006879~cellular iron ion homeostasis	5	3162, 6647, 7018, 3077, 9429	10.601	0.0275673
GO:0006816~calcium ion transport	6	1137, 1139, 4852, 5664, 1141, 5350	7.36491	0.0292736
GO:0035902~response to immobilization stress	4	6648, 5468, 1392, 2821	17.7693	0.0305198
GO:1900182~positive regulation of protein localization to nucleus	4	2147, 23607, 3630, 207	17.7693	0.0305198
GO:0032094~response to food	4	1139, 2539, 4353, 207	17.7693	0.0305198
GO:0008286~insulin receptor signaling pathway	6	3480, 3481, 3416, 3643, 3630, 207	7.17607	0.0321746
GO:0006805~xenobiotic metabolic process	6	10, 5447, 6818, 6817, 196, 8856	7.17607	0.0321746
GO:0006629~lipid metabolic process	8	2539, 5244, 1200, 1191, 3952, 341, 5468, 498	4.75357	0.0322651
GO:0051781~positive regulation of cell division	5	3481, 7422, 3553, 3552, 847	9.92435	0.0334886
GO:0006509~membrane protein ectodomain proteolysis	4	5664, 5663, 23385, 23621	16.9616	0.0336378
GO:0001954~positive regulation of cell-matrix adhesion	4	2041, 1435, 27185, 2932	16.9616	0.0336378
GO:0044267~cellular protein metabolic process	7	3481, 2147, 3479, 3630, 1471, 23621, 351	5.53409	0.034959
GO:0001836~release of cytochrome c from mitochondria	4	596, 6648, 1191, 581	16.2242	0.037572
GO:0008306~associative learning	4	1139, 1141, 1392, 5649	15.5481	0.0421056
GO:0006928~movement of cell or subcellular component	6	7295, 4852, 5743, 3479, 267, 5697	6.50853	0.045991
GO:0032880~regulation of protein localization	5	8301, 596, 3630, 207, 5621	8.97009	0.0457642
GO:1902004~positive regulation of beta-amyloid formation	3	8301, 1191, 348	39.981	0.0457892
GO:0001542~ovulation from ovarian follicle	3	4846, 3952, 23411	39.981	0.0457892
GO:0033344~cholesterol efflux	4	10347, 19, 341, 348	14.9262	0.0456546
GO:0050715~positive regulation of cytokine secretion	4	7124, 3630, 3552, 3586	14.9262	0.0456546
GO:0007569~cell aging	4	6647, 596, 23411, 2475	14.9262	0.0456546

## Sheet: Table S6
Table S6. Gene set enrichment analysis results of GO Biological Processes for hypertension-related genes (p-value<0.05)
Term	Count	Genes (Entrez Gene ID)	Fold Enrichment	Adjusted P-value (Benjamini)
GO:0008217~regulation of blood pressure	26	2643, 4879, 5972, 4878, 51752, 2784, 5443, 4881, 6647, 4846, 6648, 5743, 476, 796, 5468, 477, 1906, 1909, 3162, 183, 10911, 3952, 1636, 186, 27347, 2982	23.9886	1.13626e-24
GO:0042493~response to drug	42	3725, 4023, 210, 5970, 847, 51083, 3383, 335, 7040, 3357, 5139, 5741, 5728, 596, 6647, 6648, 3291, 301, 4363, 5243, 148, 5743, 476, 2778, 26, 5468, 6198, 10911, 116085, 6530, 358, 6532, 4524, 1277, 1813, 2353, 29881, 3586, 1535, 3569, 1536, 10451	8.28553	1.92409e-22
GO:0001666~response to hypoxia	31	2056, 210, 4878, 6347, 847, 5465, 7040, 7422, 7351, 481, 5327, 4313, 6648, 3291, 6649, 4843, 3091, 9370, 857, 1909, 7412, 3162, 10911, 50507, 3952, 6532, 4524, 7200, 1813, 1535, 7054	10.8088	2.90316e-19
GO:0007568~aging	26	3725, 5728, 1281, 2056, 6647, 6558, 148, 5970, 6347, 2729, 796, 847, 2796, 155, 3779, 7412, 6198, 7040, 183, 7351, 490, 1490, 7076, 2353, 3586, 3569	9.45004	2.44011e-14
GO:0019229~regulation of vasoconstriction	12	1908, 150, 151, 59272, 183, 148, 1889, 185, 1636, 624, 477, 1906	35.9829	1.89126e-12
GO:0006954~inflammatory response	33	5970, 5733, 7124, 3827, 6401, 6347, 7349, 8639, 51083, 4615, 7040, 6869, 3553, 624, 3576, 246, 301, 5743, 1401, 2920, 3551, 796, 4973, 6403, 7099, 50507, 186, 5473, 2353, 3586, 1535, 3569, 1536	5.22179	1.90209e-11
GO:0045429~positive regulation of nitric oxide biosynthetic process	14	6648, 5743, 7124, 2099, 9722, 1906, 3383, 2475, 183, 7099, 186, 3630, 3553, 3569	19.5256	5.4687e-11
GO:0045909~positive regulation of vasodilation	12	2697, 3779, 3162, 4846, 183, 10911, 2702, 4843, 186, 3630, 796, 7349	24.8158	2.13211e-10
GO:0007204~positive regulation of cytosolic calcium ion concentration	20	148, 27020, 775, 5733, 111, 3827, 2740, 2099, 5020, 796, 1906, 948, 2697, 1909, 183, 10911, 185, 624, 7224, 551	8.95096	2.76654e-10
GO:0002576~platelet degranulation	18	6647, 213, 3827, 7450, 2335, 3690, 3479, 5054, 948, 5340, 335, 6403, 7040, 7422, 2244, 5473, 7076, 2153	10.4804	3.22942e-10
GO:0070374~positive regulation of ERK1 and ERK2 cascade	22	3725, 5728, 2056, 148, 5578, 2641, 27020, 7124, 3791, 6347, 3383, 948, 7040, 3357, 7422, 50507, 7099, 2244, 1490, 1813, 3569, 246	7.53927	3.86722e-10
GO:0043066~negative regulation of apoptotic process	33	213, 2641, 5970, 2932, 3479, 2729, 847, 7349, 4615, 3357, 7422, 7351, 5139, 4057, 551, 5728, 596, 8870, 6648, 301, 4318, 3791, 3551, 5624, 2796, 7157, 6198, 7052, 3952, 358, 7076, 3586, 3569	4.34958	1.37277e-09
GO:0001525~angiogenesis	23	3725, 4313, 5728, 4846, 2702, 5578, 5743, 3091, 3791, 2335, 6347, 113026, 857, 51752, 5054, 3953, 3162, 7422, 3952, 4627, 1490, 10451, 3576	6.18539	4.96388e-09
GO:0045776~negative regulation of blood pressure	11	5465, 4846, 2643, 10911, 2702, 4843, 9370, 1813, 796, 5020, 7349	21.9895	6.41885e-09
GO:0014823~response to activity	12	210, 6648, 3952, 9370, 6347, 2729, 5020, 3586, 847, 1535, 7054, 1906	16.7362	1.53842e-08
GO:0010628~positive regulation of gene expression	24	338, 7124, 1401, 3091, 2335, 857, 9722, 7157, 2475, 2697, 3949, 7040, 7422, 7099, 7421, 367, 6532, 1490, 3630, 3553, 3077, 8856, 3569, 551	5.49357	1.50853e-08
GO:0071260~cellular response to mechanical stimulus	14	2697, 4615, 7040, 183, 7099, 4878, 5743, 358, 1277, 2729, 3553, 476, 1535, 477	11.8254	2.36393e-08
GO:0032496~response to lipopolysaccharide	19	3725, 338, 210, 2056, 6648, 2643, 5972, 5743, 6401, 2920, 2796, 1906, 6403, 7412, 6198, 7099, 5473, 2353, 7054	6.94791	4.36848e-08
GO:0007267~cell-cell signaling	23	2701, 148, 796, 2250, 2796, 155, 1906, 154, 2697, 3972, 1908, 153, 151, 183, 367, 1490, 7200, 3553, 3630, 5741, 3586, 5443, 551	5.43048	4.30107e-08
GO:1903779~regulation of cardiac conduction	12	492, 59272, 183, 4878, 6786, 481, 490, 486, 476, 477, 6263, 4881	12.851	2.46674e-07
GO:0045471~response to ethanol	15	5728, 210, 6647, 9370, 6347, 847, 2796, 3383, 7412, 6198, 3952, 7200, 5741, 7054, 551	8.56735	2.93178e-07
GO:0007565~female pregnancy	14	596, 3291, 4878, 2778, 5020, 7349, 2796, 7040, 151, 7351, 183, 3952, 3077, 2353	9.43371	3.38617e-07
GO:0048661~positive regulation of smooth muscle cell proliferation	12	3725, 4615, 3162, 6198, 7052, 5743, 7124, 3479, 1535, 3569, 1906, 2475	11.9943	4.65462e-07
GO:0009409~response to cold	10	153, 4023, 6648, 490, 7200, 2353, 5468, 3569, 155, 154	16.6587	6.5995e-07
GO:0042310~vasoconstriction	8	1909, 1908, 3357, 6532, 857, 624, 1906, 551	28.2218	6.42655e-07
GO:0045766~positive regulation of angiogenesis	15	1215, 3162, 4846, 7422, 10911, 5578, 358, 3091, 3791, 5740, 3553, 51752, 1536, 5054, 3576	7.82236	7.92125e-07
GO:0030168~platelet activation	15	2811, 1281, 2147, 5578, 7450, 3690, 150, 151, 2244, 1277, 2153, 7222, 10451, 3569, 5580	7.82236	7.92125e-07
GO:0050731~positive regulation of peptidyl-tyrosine phosphorylation	13	9370, 3690, 3479, 6794, 7157, 3383, 2475, 948, 7040, 7422, 183, 3630, 3569	9.50767	1.11979e-06
GO:0032868~response to insulin	12	5465, 6198, 3291, 4878, 3952, 5970, 3586, 847, 3636, 3569, 51083, 2475	10.7412	1.29348e-06
GO:0071880~adenylate cyclase-activating adrenergic receptor signaling pathway	8	153, 150, 151, 148, 1813, 2778, 155, 154	25.2511	1.39505e-06
GO:0035815~positive regulation of renal sodium excretion	7	183, 4879, 186, 1813, 5020, 1906, 4881	34.9833	1.65879e-06
GO:0042312~regulation of vasodilation	7	59272, 10911, 4879, 185, 1636, 4881, 154	34.9833	1.65879e-06
GO:0001938~positive regulation of endothelial cell proliferation	12	659, 3725, 3357, 7422, 5578, 5629, 3091, 3791, 6347, 3690, 1535, 2475	10.4298	1.61006e-06
GO:0043200~response to amino acid	9	210, 5970, 4524, 1490, 6347, 3569, 1906, 3383, 2475	17.4111	2.73104e-06
GO:0010745~negative regulation of macrophage derived foam cell differentiation	7	5465, 9370, 1401, 3690, 1071, 5468, 10062	32.2923	2.76157e-06
GO:0032355~response to estradiol	13	5728, 301, 5743, 2099, 5020, 7349, 847, 7040, 3952, 6532, 1490, 1277, 7054	8.56735	2.96537e-06
GO:0006874~cellular calcium ion homeostasis	13	1908, 492, 7040, 3357, 7421, 6786, 481, 490, 1813, 6347, 857, 5741, 348	8.3831	3.69296e-06
GO:0051000~positive regulation of nitric-oxide synthase activity	8	3357, 2643, 186, 3091, 3630, 9722, 2099, 348	21.8078	3.64446e-06
GO:0070555~response to interleukin-1	9	4615, 2056, 301, 5578, 5970, 4524, 6401, 2729, 1535	16.3558	4.03898e-06
GO:0042554~superoxide anion generation	7	6647, 6648, 653361, 50507, 1535, 1536, 1906	29.9857	4.13845e-06
GO:0071456~cellular response to hypoxia	13	5728, 596, 5743, 3091, 1906, 7157, 3383, 2475, 3779, 3162, 7422, 358, 5740	8.12113	4.75463e-06
GO:0010468~regulation of gene expression	13	1908, 596, 2147, 481, 5629, 3091, 3479, 196, 5741, 3586, 2796, 4745, 348	7.79629	7.3489e-06
GO:0051384~response to glucocorticoid	11	6198, 210, 596, 3291, 5743, 7124, 9370, 5020, 3586, 7349, 3569	10.149	7.82361e-06
GO:0042593~glucose homeostasis	13	3953, 150, 200186, 3952, 3091, 9370, 3630, 6794, 5468, 5443, 3569, 5547, 6934	7.71909	7.82641e-06
GO:0050900~leukocyte migration	14	4973, 6403, 338, 2147, 4318, 4627, 481, 1277, 6401, 2335, 3690, 857, 5624, 3383	6.88197	8.30666e-06
GO:0030301~cholesterol transport	7	3949, 338, 29881, 857, 1071, 335, 948	26.2375	9.26762e-06
GO:0032930~positive regulation of superoxide anion generation	6	7040, 6647, 183, 1401, 1535, 5580	39.981	9.51477e-06
GO:0060452~positive regulation of cardiac muscle contraction	6	5997, 59272, 148, 4878, 1490, 7349	39.981	9.51477e-06
GO:0042157~lipoprotein metabolic process	9	5465, 338, 4023, 213, 116519, 29881, 1071, 348, 335	14.2038	1.06478e-05
GO:0000302~response to reactive oxygen species	9	6647, 6648, 50507, 2876, 6649, 847, 1535, 1536, 348	13.8396	1.29231e-05
GO:0070542~response to fatty acid	7	210, 7351, 5743, 1490, 847, 5444, 948	24.6941	1.29465e-05
GO:0007190~activation of adenylate cyclase activity	9	1909, 153, 5578, 111, 2740, 796, 2778, 155, 154	13.4936	1.52731e-05
GO:0008284~positive regulation of cell proliferation	26	2147, 2056, 5970, 2335, 3479, 2250, 150, 7040, 3357, 7422, 367, 3630, 551, 5728, 596, 5629, 3791, 84444, 1906, 1908, 3952, 186, 1490, 7076, 7224, 3569	3.34605	1.63559e-05
GO:0007597~blood coagulation, intrinsic pathway	7	2811, 2147, 2161, 3827, 7450, 2160, 5547	23.3222	1.80233e-05
GO:0051092~positive regulation of NF-kappaB transcription factor activity	14	4615, 7040, 183, 7099, 367, 5970, 7124, 3551, 3630, 3553, 847, 4057, 3569, 3383	6.31278	1.89789e-05
GO:0007263~nitric oxide mediated signal transduction	7	4846, 183, 4843, 186, 2982, 348, 948	22.0947	2.49953e-05
GO:2000379~positive regulation of reactive oxygen species metabolic process	8	2147, 59272, 183, 50507, 3952, 185, 7157, 948	15.9924	2.58813e-05
GO:0002003~angiotensin maturation	6	1215, 59272, 183, 5972, 1636, 4311	32.7117	2.7774e-05
GO:0034374~low-density lipoprotein particle remodeling	6	338, 183, 185, 1071, 348, 3990	32.7117	2.7774e-05
GO:0006801~superoxide metabolic process	7	6647, 6648, 653361, 50507, 4843, 1535, 1536	20.99	3.3325e-05
GO:0032147~activation of protein kinase activity	9	150, 2056, 7422, 1813, 3690, 796, 6794, 5580, 65125	11.9943	3.42454e-05
GO:0045907~positive regulation of vasoconstriction	8	2697, 148, 2702, 2244, 5743, 857, 3383, 551	14.9929	3.87221e-05
GO:0008285~negative regulation of cell proliferation	23	3725, 1445, 5728, 4846, 6648, 148, 5743, 5629, 6794, 2796, 7157, 5340, 7040, 50507, 7421, 367, 1813, 3553, 3586, 7369, 3636, 3569, 3576	3.48319	4.14425e-05
GO:0035902~response to immobilization stress	7	7040, 6648, 5972, 2353, 5468, 7054, 51083	19.9905	4.29396e-05
GO:0042730~fibrinolysis	7	2811, 2147, 2244, 5327, 2161, 5054, 5340	19.9905	4.29396e-05
GO:0050727~regulation of inflammatory response	10	1215, 4615, 59272, 301, 5743, 185, 5970, 27347, 6401, 2099	9.51927	4.40993e-05
GO:0042632~cholesterol homeostasis	10	3949, 338, 4023, 116519, 857, 1071, 10062, 348, 335, 3990	9.37054	4.97608e-05
GO:0086064~cell communication by electrical coupling involved in cardiac conduction	6	2697, 2702, 481, 775, 476, 477	27.6791	6.57236e-05
GO:0050796~regulation of insulin secretion	10	150, 5578, 3952, 4843, 2641, 775, 7124, 2740, 3553, 2778	8.95096	7.16549e-05
GO:0045893~positive regulation of transcription, DNA-templated	26	3725, 2056, 5970, 7124, 3479, 2099, 196, 5465, 8301, 7040, 367, 3553, 8856, 10062, 8089, 5629, 3091, 3551, 5468, 7157, 183, 186, 1277, 2353, 3586, 3569	3.02768	7.87827e-05
GO:0008203~cholesterol metabolic process	10	3953, 3949, 338, 3952, 847, 5444, 1071, 348, 335, 3990	8.81933	7.893e-05
GO:0042542~response to hydrogen peroxide	9	3725, 3162, 3240, 6647, 596, 6648, 2876, 1277, 847	10.5832	7.89501e-05
GO:0042311~vasodilation	6	183, 2643, 2876, 3827, 624, 348	25.702	9.34332e-05
GO:0071356~cellular response to tumor necrosis factor	12	7412, 338, 5970, 1277, 3551, 6347, 796, 1535, 3569, 1906, 3383, 3576	6.54234	9.26234e-05
GO:0007588~excretion	8	1187, 6338, 3162, 3758, 4868, 23327, 6340, 7369	12.9668	9.14057e-05
GO:0033138~positive regulation of peptidyl-serine phosphorylation	10	7040, 596, 7422, 2641, 7124, 2932, 857, 7349, 3569, 551	8.56735	9.40595e-05
GO:0007507~heart development	15	1281, 5728, 6648, 1889, 775, 5020, 5468, 156, 1906, 5465, 1909, 2697, 7040, 3357, 7054	4.91569	9.55905e-05
GO:0045944~positive regulation of transcription from RNA polymerase II promoter	38	3725, 200186, 5970, 2932, 7124, 3479, 196, 2099, 7349, 51083, 154, 5465, 7040, 7422, 7421, 367, 3553, 5741, 8856, 5443, 10062, 659, 1879, 2908, 5629, 3091, 84444, 3551, 5468, 7157, 1906, 5054, 7099, 1813, 2353, 3586, 3569, 6934	2.32305	0.000103777
GO:0018107~peptidyl-threonine phosphorylation	8	596, 27347, 2932, 9943, 156, 5580, 2475, 65125	12.6256	0.000104494
GO:0071222~cellular response to lipopolysaccharide	12	7099, 4843, 5970, 7124, 6347, 3586, 10062, 3569, 5054, 3383, 3576, 948	6.36865	0.0001112
GO:0006953~acute-phase response	8	3240, 2056, 2147, 1401, 2335, 3630, 3077, 3569	12.3018	0.000122251
GO:0032270~positive regulation of cellular protein metabolic process	6	7040, 183, 185, 9370, 3630, 10062	23.9886	0.000122089
GO:0070328~triglyceride homeostasis	7	4023, 116519, 1071, 10062, 348, 335, 3990	16.1462	0.000130675
GO:0007166~cell surface receptor signaling pathway	18	2811, 2147, 301, 4879, 1395, 6347, 2740, 1906, 948, 154, 3953, 4615, 1908, 6869, 183, 186, 624, 4881	3.93973	0.000131154
GO:0007584~response to nutrient	10	7412, 5728, 6198, 6532, 9370, 2729, 5468, 1536, 335, 2475	8.10425	0.00013388
GO:0030819~positive regulation of cAMP biosynthetic process	8	4158, 153, 2641, 796, 5741, 2778, 7349, 551	11.9943	0.000137076
GO:0006182~cGMP biosynthetic process	6	3357, 4879, 4878, 358, 2982, 4881	22.4893	0.000164492
GO:0010888~negative regulation of lipid storage	5	3952, 7124, 1401, 3690, 3569	37.4821	0.000175296
GO:0034383~low-density lipoprotein particle clearance	5	3949, 3162, 338, 9370, 948	37.4821	0.000175296
GO:0050891~multicellular organismal water homeostasis	5	6338, 6337, 358, 6340, 551	37.4821	0.000175296
GO:0007566~embryo implantation	8	4313, 6647, 2056, 4318, 5743, 5740, 3553, 796	11.4231	0.000185916
GO:0030308~negative regulation of cell growth	12	659, 2697, 7040, 596, 183, 4879, 4878, 186, 6794, 5468, 7157, 4881	5.94758	0.000191637
GO:0043406~positive regulation of MAP kinase activity	9	1908, 1445, 7040, 150, 3357, 7422, 50507, 7124, 1906	9.14818	0.000190936
GO:0048265~response to pain	6	6869, 2643, 2701, 6530, 796, 7349	21.1664	0.000216656
GO:0042060~wound healing	10	5465, 1281, 7168, 2335, 7076, 3690, 3630, 3569, 246, 2475	7.49643	0.000234109
GO:0008015~blood circulation	8	1908, 4973, 2006, 2056, 4524, 2982, 624, 2153	10.6616	0.000282846
GO:0032755~positive regulation of interleukin-6 production	8	4615, 7099, 7124, 3553, 1535, 7349, 3569, 948	10.6616	0.000282846
GO:0010873~positive regulation of cholesterol esterification	5	183, 185, 116519, 348, 335	33.3175	0.00028717
GO:0010595~positive regulation of endothelial cell migration	8	659, 183, 7422, 5578, 5629, 3791, 3690, 1906	10.4298	0.000321682
GO:0034220~ion transmembrane transport	15	1187, 1185, 486, 476, 6340, 6263, 477, 2697, 6338, 492, 6337, 490, 481, 23327, 10052	4.28367	0.000368231
GO:0006883~cellular sodium ion homeostasis	6	183, 481, 186, 23327, 476, 477	18.9383	0.000370584
GO:0031663~lipopolysaccharide-mediated signaling pathway	7	4615, 7040, 4846, 7099, 7124, 6347, 3553	13.1188	0.000392456
GO:0046677~response to antibiotic	7	6647, 6347, 26, 3569, 8639, 7157, 155	13.1188	0.000392456
GO:0007596~blood coagulation	14	2811, 2147, 829, 7450, 3690, 5624, 948, 5340, 2244, 5327, 1277, 2160, 2153, 10019	4.56304	0.000395261
GO:0035176~social behavior	8	5728, 6532, 26047, 5020, 7349, 7054, 2475, 551	9.99524	0.00040772
GO:0009408~response to heat	8	6198, 6647, 4846, 6347, 2729, 3479, 796, 3569	9.99524	0.00040772
GO:0042127~regulation of cell proliferation	14	659, 3725, 1445, 59272, 5321, 301, 4843, 7124, 2920, 486, 113026, 183, 185, 5473	4.53838	0.000410252
GO:0043491~protein kinase B signaling	7	7040, 5728, 6198, 7124, 6347, 3479, 3553	12.7212	0.000453705
GO:0045777~positive regulation of blood pressure	6	151, 183, 10911, 9370, 2740, 5020	17.9914	0.000457864
GO:0009749~response to glucose	9	2697, 7040, 5728, 6198, 4023, 9370, 1490, 7200, 6934	7.93739	0.000481027
GO:0002018~renin-angiotensin regulation of aldosterone production	4	183, 5972, 185, 186	59.9714	0.000521248
GO:0010629~negative regulation of gene expression	12	8301, 2697, 3949, 7040, 183, 4843, 1636, 7124, 1490, 2099, 3636, 7349	5.25297	0.000523845
GO:0002028~regulation of sodium ion transport	6	7040, 4846, 1813, 476, 154, 65125	17.1347	0.000569763
GO:0006641~triglyceride metabolic process	7	4023, 2876, 116519, 857, 847, 1071, 348	11.9943	0.00060928
GO:0008360~regulation of cell shape	12	7168, 2147, 7422, 301, 4627, 116985, 3791, 2335, 6347, 3569, 6708, 3383	5.14041	0.000623672
GO:0034116~positive regulation of heterotypic cell-cell adhesion	5	2244, 7124, 3553, 3586, 246	27.2597	0.000621905
GO:0071347~cellular response to interleukin-1	9	2244, 5970, 3091, 5740, 6347, 3569, 1906, 3383, 3576	7.60201	0.000619772
GO:0048010~vascular endothelial growth factor receptor signaling pathway	9	659, 7422, 653361, 3791, 6347, 3690, 1535, 10451, 1536	7.49643	0.000680943
GO:0048146~positive regulation of fibroblast proliferation	8	3725, 7040, 183, 10911, 358, 2335, 3479, 2099	8.88466	0.00079322
GO:0035094~response to nicotine	7	7412, 3162, 596, 1813, 477, 1906, 551	11.3459	0.000802302
GO:0032967~positive regulation of collagen biosynthetic process	6	7040, 2147, 10911, 1490, 6347, 7349	15.6447	0.000850655
GO:0030195~negative regulation of blood coagulation	5	3827, 5624, 1906, 5054, 348	24.9881	0.000871251
GO:0016049~cell growth	8	7040, 596, 148, 367, 3690, 3569, 1906, 2475	8.56735	0.000973927
GO:0051924~regulation of calcium ion transport	6	781, 84876, 2697, 596, 183, 6786	14.9929	0.00103201
GO:0045454~cell redox homeostasis	9	4846, 653361, 2876, 4843, 2729, 4057, 1535, 1536, 3569	7.00965	0.00104641
GO:0032570~response to progesterone	7	7040, 5970, 6347, 857, 5020, 2353, 10062	10.7641	0.00103828
GO:0003100~regulation of systemic arterial blood pressure by endothelin	4	1908, 4846, 1889, 1906	47.9771	0.00111074
GO:0031622~positive regulation of fever generation	4	5743, 5733, 7124, 3553	47.9771	0.00111074
GO:0090188~negative regulation of pancreatic juice secretion	4	65266, 27347, 10062, 65125	47.9771	0.00111074
GO:0007165~signal transduction	39	2056, 4306, 2641, 6347, 3479, 5020, 2099, 2784, 156, 2475, 2697, 4615, 150, 7421, 2244, 367, 3553, 8856, 5443, 10019, 5580, 3576, 551, 1185, 301, 148, 2908, 116985, 3091, 10928, 5468, 2796, 3972, 1909, 1908, 6198, 3952, 7200, 2868	2.01454	0.00116272
GO:0035556~intracellular signal transduction	20	116449, 148, 65266, 5578, 111, 2932, 113026, 1906, 65125, 3162, 186, 1490, 27347, 9943, 1813, 2982, 10019, 5580, 3576, 4881	2.97625	0.00115788
GO:0050901~leukocyte tethering or rolling	5	7412, 6403, 3952, 7124, 6401	23.0659	0.00115909
GO:0007159~leukocyte cell-cell adhesion	6	7412, 6403, 6401, 796, 7369, 3383	14.3931	0.00119886
GO:0019433~triglyceride catabolic process	6	338, 4023, 116519, 348, 335, 3990	14.3931	0.00119886
GO:0007569~cell aging	6	6647, 596, 50507, 7157, 3383, 2475	14.3931	0.00119886
GO:0001934~positive regulation of protein phosphorylation	11	7040, 2147, 7422, 4318, 27020, 7124, 9370, 3791, 3553, 3690, 2475	5.19438	0.00124348
GO:0043410~positive regulation of MAPK cascade	9	148, 3952, 367, 3791, 3479, 3630, 3569, 155, 154	6.66349	0.00141205
GO:0007202~activation of phospholipase C activity	6	1909, 3357, 183, 148, 6401, 5580	13.8396	0.00142868
GO:0050999~regulation of nitric-oxide synthase activity	6	4846, 2643, 3952, 3553, 9722, 857	13.8396	0.00142868
GO:0032757~positive regulation of interleukin-8 production	6	7099, 7124, 9370, 3553, 796, 5054	13.8396	0.00142868
GO:0035729~cellular response to hepatocyte growth factor stimulus	5	5970, 2932, 2729, 3586, 3569	21.4184	0.00153722
GO:0032092~positive regulation of protein binding	8	2641, 1636, 2932, 3077, 857, 6708, 118, 6934	7.86511	0.00153051
GO:0031623~receptor internalization	7	8301, 2868, 796, 857, 156, 3576, 948	9.76279	0.00167563
GO:0051897~positive regulation of protein kinase B signaling	9	7040, 50507, 2876, 3952, 7124, 3630, 3569, 2475, 6934	6.42551	0.00176161
GO:0043434~response to peptide hormone	7	2697, 301, 1277, 1490, 7076, 5020, 7054	9.54091	0.00188356
GO:0003158~endothelium development	4	2697, 2701, 2702, 3791	39.981	0.00197392
GO:0003081~regulation of systemic arterial blood pressure by renin-angiotensin	4	59272, 183, 185, 1636	39.981	0.00197392
GO:2000021~regulation of ion homeostasis	4	65266, 27347, 7369, 65125	39.981	0.00197392
GO:0006112~energy reserve metabolic process	5	3953, 3952, 2778, 155, 2475	19.9905	0.00197371
GO:0014068~positive regulation of phosphatidylinositol 3-kinase signaling	8	6403, 2147, 183, 3952, 3791, 3479, 3630, 847	7.3811	0.00220255
GO:0071549~cellular response to dexamethasone stimulus	6	7040, 6198, 358, 186, 6347, 3569	12.4079	0.0023077
GO:0051591~response to cAMP	7	3725, 5972, 5970, 1277, 5139, 5020, 2353	9.12609	0.00233962
GO:0006940~regulation of smooth muscle contraction	5	150, 151, 857, 477, 154	18.7411	0.00251971
GO:0035994~response to muscle stretch	5	3725, 4878, 5970, 2353, 1906	18.7411	0.00251971
GO:0010744~positive regulation of macrophage derived foam cell differentiation	5	338, 4023, 183, 185, 948	18.7411	0.00251971
GO:0051781~positive regulation of cell division	7	7040, 3357, 7422, 5473, 3553, 847, 2250	8.93191	0.00260577
GO:0033574~response to testosterone	6	6198, 2056, 10911, 2796, 1906, 551	11.9943	0.0026517
GO:0035690~cellular response to drug	8	5972, 4843, 9370, 6347, 3553, 7054, 7157, 1906	6.95321	0.00308441
GO:0034372~very-low-density lipoprotein particle remodeling	4	4023, 1071, 348, 3990	34.2694	0.00318911
GO:0044267~cellular protein metabolic process	10	4313, 2147, 4878, 9445, 3479, 3630, 796, 4057, 335, 5340	5.08232	0.00327307
GO:0001974~blood vessel remodeling	6	659, 4846, 7052, 183, 1636, 186	11.2446	0.00354185
GO:0050873~brown fat cell differentiation	6	153, 5997, 5743, 9370, 155, 154	11.2446	0.00354185
GO:0007189~adenylate cyclase-activating G-protein coupled receptor signaling pathway	7	5733, 111, 796, 5741, 2778, 155, 154	8.396	0.00354114
GO:0043691~reverse cholesterol transport	5	116519, 1071, 348, 335, 3990	16.6587	0.00389342
GO:1902042~negative regulation of extrinsic apoptotic signaling pathway via death domain receptors	6	3162, 4846, 2876, 2244, 5054, 3383	10.9039	0.00403136
GO:0050729~positive regulation of inflammatory response	8	3949, 4023, 7052, 183, 7099, 185, 6347, 5054	6.57221	0.00418787
GO:0071333~cellular response to glucose stimulus	7	1215, 7351, 50507, 2729, 1535, 7054, 3383	8.07308	0.0042902
GO:0006367~transcription initiation from RNA polymerase II promoter	11	5465, 4306, 7421, 4878, 2908, 367, 1490, 2099, 8856, 5468, 10062	4.34004	0.00459611
GO:0001659~temperature homeostasis	5	153, 79068, 2876, 1813, 155	15.782	0.00470126
GO:0010269~response to selenium ion	4	338, 210, 6648, 2876	29.9857	0.00469827
GO:0007623~circadian rhythm	8	3725, 3952, 4843, 6532, 5629, 9370, 2932, 5054	6.39695	0.00479309
GO:0022617~extracellular matrix disassembly	8	1215, 4314, 2006, 4313, 4318, 2335, 7076, 5340	6.31278	0.00517009
GO:0006898~receptor-mediated endocytosis	12	8301, 4973, 3949, 338, 3240, 213, 1071, 155, 348, 335, 948, 154	3.86912	0.00552808
GO:1902895~positive regulation of pri-miRNA transcription from RNA polymerase II promoter	5	3725, 7040, 5970, 3091, 2353	14.9929	0.00560822
GO:0006749~glutathione metabolic process	7	6647, 2944, 2953, 6648, 2876, 2952, 221357	7.49643	0.00613149
GO:0050728~negative regulation of inflammatory response	8	5465, 9370, 5740, 5624, 10062, 5580, 348, 335	6.07306	0.00639836
GO:0045597~positive regulation of cell differentiation	6	3725, 1908, 10911, 367, 1490, 3630	9.7251	0.00646658
GO:1990573~potassium ion import across plasma membrane	4	481, 486, 476, 477	26.654	0.00660023
GO:0009651~response to salt stress	4	2056, 7124, 624, 7054	26.654	0.00660023
GO:0014824~artery smooth muscle contraction	4	1909, 1908, 183, 1906	26.654	0.00660023
GO:0003084~positive regulation of systemic arterial blood pressure	4	148, 1636, 551, 65125	26.654	0.00660023
GO:0050665~hydrogen peroxide biosynthetic process	4	6647, 6648, 1535, 1536	26.654	0.00660023
GO:0043401~steroid hormone mediated signaling pathway	7	5465, 4306, 7421, 2099, 8856, 5468, 10062	7.36491	0.00658608
GO:0045861~negative regulation of proteolysis	5	2147, 5327, 3827, 3630, 10062	14.2789	0.00657674
GO:0043123~positive regulation of I-kappaB kinase/NF-kappaB signaling	11	2697, 4615, 3162, 3357, 7052, 5970, 7124, 9370, 3551, 4057, 948	4.09743	0.00669694
GO:2001237~negative regulation of extrinsic apoptotic signaling pathway	6	6198, 367, 5970, 2729, 3479, 6934	9.46917	0.00711595
GO:0009612~response to mechanical stimulus	7	3725, 1281, 6198, 1185, 6347, 624, 5468	7.11525	0.00775362
GO:0030198~extracellular matrix organization	12	7412, 1281, 2006, 2244, 7124, 1277, 7450, 3791, 2335, 3690, 5054, 3383	3.67172	0.00805522
GO:0045669~positive regulation of osteoblast differentiation	7	659, 2697, 3479, 2778, 4057, 3569, 4745	6.99667	0.00839059
GO:0007186~G-protein coupled receptor signaling pathway	30	2641, 5733, 6347, 2740, 7349, 2784, 156, 335, 150, 3357, 151, 3630, 624, 5741, 3576, 4881, 4158, 148, 2920, 2778, 5468, 1906, 348, 1909, 3972, 7052, 183, 185, 186, 5473	2.00127	0.0087558
GO:0006979~response to oxidative stress	9	3162, 210, 2876, 5743, 9943, 2729, 475, 7349, 348	4.90675	0.00878144
GO:0046888~negative regulation of hormone secretion	4	9370, 7349, 3569, 1906	23.9886	0.0087467
GO:0045080~positive regulation of chemokine biosynthetic process	4	4615, 3162, 7124, 3553	23.9886	0.0087467
GO:0043117~positive regulation of vascular permeability	4	7040, 7422, 5139, 7349	23.9886	0.0087467
GO:0050765~negative regulation of phagocytosis	4	1445, 7040, 5728, 9370	23.9886	0.0087467
GO:0036376~sodium ion export from cell	4	481, 486, 476, 477	23.9886	0.0087467
GO:0051602~response to electrical stimulus	5	2056, 6648, 5020, 3569, 7054	12.494	0.010606
GO:0070371~ERK1 and ERK2 cascade	5	3357, 183, 3479, 335, 551	12.494	0.010606
GO:0001819~positive regulation of cytokine production	5	150, 6647, 3357, 183, 7124	12.494	0.010606
GO:0050482~arachidonic acid secretion	5	301, 5321, 1636, 1813, 624	12.494	0.010606
GO:0009611~response to wounding	7	7040, 6198, 2147, 1490, 7450, 2335, 6347	6.66349	0.0105905
GO:0045740~positive regulation of DNA replication	6	3725, 2056, 3479, 3630, 7349, 3569	8.56735	0.0108012
GO:0045785~positive regulation of cell adhesion	6	7168, 7052, 7422, 5578, 7124, 10451	8.36811	0.0119812
GO:0007155~cell adhesion	19	2811, 5578, 4868, 6401, 7450, 2335, 6347, 3690, 8639, 3383, 948, 4973, 6403, 7412, 481, 1277, 1490, 26047, 3636	2.48248	0.0119933
GO:0050715~positive regulation of cytokine secretion	5	3357, 186, 7124, 3630, 3586	11.9943	0.0120939
GO:0034612~response to tumor necrosis factor	5	6198, 2643, 5743, 9370, 6401	11.9943	0.0120939
GO:0046686~response to cadmium ion	5	210, 6648, 2729, 5741, 847	11.9943	0.0120939
GO:0043627~response to estrogen	7	3162, 2056, 857, 2099, 5468, 51083, 335	6.45846	0.0121547
GO:0006810~transport	16	1187, 2701, 6559, 6558, 5243, 4363, 213, 486, 10928, 2697, 492, 7351, 6530, 367, 490, 10052	2.75731	0.0125355
GO:0030593~neutrophil chemotaxis	7	1908, 5473, 6347, 3553, 10451, 1906, 3576	6.36061	0.0130315
GO:0007200~phospholipase C-activating G-protein coupled receptor signaling pathway	7	6869, 3357, 183, 148, 185, 5733, 2099	6.36061	0.0130315
GO:0014854~response to inactivity	3	1813, 3586, 847	59.9714	0.0134573
GO:0002025~vasodilation by norepinephrine-epinephrine involved in regulation of systemic arterial blood pressure	3	153, 155, 154	59.9714	0.0134573
GO:0031649~heat generation	3	153, 155, 154	59.9714	0.0134573
GO:1903598~positive regulation of gap junction assembly	3	59272, 183, 857	59.9714	0.0134573
GO:0032800~receptor biosynthetic process	3	59272, 7124, 3586	59.9714	0.0134573
GO:0042755~eating behavior	5	3952, 7200, 5020, 7054, 155	11.533	0.0137009
GO:0045840~positive regulation of mitotic nuclear division	5	1908, 3479, 3553, 3630, 1906	11.533	0.0137009
GO:0060048~cardiac muscle contraction	6	7168, 481, 476, 156, 477, 2475	7.99619	0.0141261
GO:0019430~removal of superoxide radicals	4	6647, 4846, 6648, 6649	19.9905	0.014476
GO:0055119~relaxation of cardiac muscle	4	5997, 481, 476, 477	19.9905	0.014476
GO:0002031~G-protein coupled receptor internalization	4	3357, 1813, 2868, 796	19.9905	0.014476
GO:0040015~negative regulation of multicellular organism growth	4	153, 2778, 155, 154	19.9905	0.014476
GO:0032760~positive regulation of tumor necrosis factor production	6	4615, 7099, 3952, 6347, 1535, 948	7.65593	0.017049
GO:0098869~cellular oxidant detoxification	7	3240, 2876, 2952, 213, 5743, 847, 348	5.99714	0.0171749
GO:2000352~negative regulation of endothelial cell apoptotic process	5	2244, 3791, 3586, 5054, 3383	10.7092	0.017748
GO:0051482~positive regulation of cytosolic calcium ion concentration involved in phospholipase C-activating G-protein coupled signaling pathway	5	7052, 185, 1813, 796, 1906	10.7092	0.017748
GO:0035810~positive regulation of urine volume	4	4879, 1813, 1906, 4881	18.4527	0.0181527
GO:0071318~cellular response to ATP	4	6647, 5743, 6347, 6263	18.4527	0.0181527
GO:0051926~negative regulation of calcium ion transport	4	150, 4846, 5743, 3383	18.4527	0.0181527
GO:0010248~establishment or maintenance of transmembrane electrochemical gradient	4	481, 486, 476, 477	18.4527	0.0181527
GO:0001701~in utero embryonic development	11	1909, 2697, 338, 7168, 4846, 7422, 26115, 4627, 367, 1906, 118	3.52773	0.0184062
GO:0097421~liver regeneration	5	7040, 3162, 7351, 3077, 3586	10.3399	0.0199725
GO:0071560~cellular response to transforming growth factor beta stimulus	6	7040, 50507, 1277, 5139, 857, 1906	7.34344	0.0199414
GO:0007157~heterophilic cell-cell adhesion via plasma membrane cell adhesion molecules	6	7412, 6403, 6401, 7369, 3383, 5789	7.19657	0.0217259
GO:0030194~positive regulation of blood coagulation	4	2147, 2161, 5054, 948	17.1347	0.0221751
GO:0050892~intestinal absorption	4	150, 7421, 3952, 948	17.1347	0.0221751
GO:0010875~positive regulation of cholesterol efflux	4	9370, 5444, 10062, 348	17.1347	0.0221751
GO:0045721~negative regulation of gluconeogenesis	4	3953, 9370, 3630, 3569	17.1347	0.0221751
GO:0031394~positive regulation of prostaglandin biosynthetic process	3	301, 5743, 551	44.9786	0.0246667
GO:0033864~positive regulation of NAD(P)H oxidase activity	3	183, 185, 1535	44.9786	0.0246667
GO:0035813~regulation of renal sodium excretion	3	183, 185, 551	44.9786	0.0246667
GO:0042159~lipoprotein catabolic process	3	3949, 338, 348	44.9786	0.0246667
GO:0060455~negative regulation of gastric acid secretion	3	5733, 5020, 7349	44.9786	0.0246667
GO:0010523~negative regulation of calcium ion transport into cytosol	3	2056, 596, 796	44.9786	0.0246667
GO:0045986~negative regulation of smooth muscle contraction	3	5743, 796, 154	44.9786	0.0246667
GO:0051919~positive regulation of fibrinolysis	3	2161, 2160, 5340	44.9786	0.0246667
GO:0006816~calcium ion transport	7	781, 2701, 7421, 857, 7224, 7222, 6263	5.52368	0.0250288
GO:0031667~response to nutrient levels	5	6647, 5629, 5444, 1535, 7054	9.67281	0.0249157
GO:0001975~response to amphetamine	5	6647, 1813, 5020, 7054, 3383	9.67281	0.0249157
GO:0010332~response to gamma radiation	5	596, 6648, 2876, 6347, 7157	9.67281	0.0249157
GO:1904707~positive regulation of vascular smooth muscle cell proliferation	4	4313, 183, 4318, 3586	15.9924	0.0267545
GO:0043277~apoptotic cell clearance	4	7052, 10062, 246, 948	15.9924	0.0267545
GO:0008631~intrinsic apoptotic signaling pathway in response to oxidative stress	4	596, 6648, 2876, 5580	15.9924	0.0267545
GO:0034375~high-density lipoprotein particle remodeling	4	1071, 348, 335, 3990	15.9924	0.0267545
GO:0051044~positive regulation of membrane protein ectodomain proteolysis	4	150, 7124, 3553, 348	15.9924	0.0267545
GO:0051091~positive regulation of sequence-specific DNA binding transcription factor activity	8	5728, 7124, 3553, 2099, 3586, 5468, 3569, 1906	4.56925	0.0275915
GO:0050829~defense response to Gram-negative bacterium	6	6403, 7099, 4843, 796, 3569, 5054	6.54234	0.0319971
GO:0050995~negative regulation of lipid catabolic process	4	150, 7124, 3553, 3630	14.9929	0.0319497
GO:0044130~negative regulation of growth of symbiont in host	4	4615, 7124, 3586, 948	14.9929	0.0319497
GO:0010613~positive regulation of cardiac muscle hypertrophy	4	183, 5578, 3479, 1906	14.9929	0.0319497
GO:0030949~positive regulation of vascular endothelial growth factor receptor signaling pathway	4	7422, 3091, 3553, 3690	14.9929	0.0319497
GO:0055114~oxidation-reduction process	21	6647, 4846, 6648, 3291, 6649, 3290, 4843, 5743, 3283, 26, 8639, 7412, 653361, 50507, 4524, 875, 5740, 1535, 7054, 1536, 246	2.12736	0.0320828
GO:0006814~sodium ion transport	7	6338, 6559, 6558, 481, 23327, 6340, 477	5.18272	0.0333275
GO:0006813~potassium ion transport	7	3779, 3758, 6558, 2702, 481, 358, 477	5.11951	0.0352571
GO:0030224~monocyte differentiation	4	3725, 7422, 4627, 5468	14.1109	0.0374579
GO:0032722~positive regulation of chemokine production	4	7099, 7124, 3091, 3569	14.1109	0.0374579
GO:0010460~positive regulation of heart rate	4	1908, 10911, 4878, 1906	14.1109	0.0374579
GO:0055093~response to hyperoxia	4	2056, 6648, 1277, 847	14.1109	0.0374579
GO:1901216~positive regulation of neuron death	4	8301, 2932, 348, 2475	14.1109	0.0374579
GO:0060307~regulation of ventricular cardiac muscle cell membrane repolarization	4	781, 2697, 2702, 9722	14.1109	0.0374579
GO:0030501~positive regulation of bone mineralization	5	659, 7040, 5741, 4745, 154	8.56735	0.0373776
GO:0046813~receptor-mediated virion attachment to host cell	3	131578, 59272, 3383	35.9829	0.0380036
GO:0030300~regulation of intestinal cholesterol absorption	3	3952, 116519, 335	35.9829	0.0380036
GO:0090335~regulation of brown fat cell differentiation	3	79068, 3952, 2475	35.9829	0.0380036
GO:0000303~response to superoxide	3	6647, 6648, 7351	35.9829	0.0380036
GO:0007626~locomotory behavior	7	5728, 6647, 6648, 111, 1813, 7054, 551	4.99762	0.0389654
GO:0010043~response to zinc ion	5	7412, 5728, 210, 6648, 7054	8.32937	0.0408304
GO:0010507~negative regulation of autophagy	5	3953, 3357, 596, 3952, 2475	8.32937	0.0408304
GO:0043407~negative regulation of MAP kinase activity	5	5997, 9370, 3553, 5580, 348	8.32937	0.0408304
GO:0009636~response to toxic substance	7	6198, 596, 6532, 1813, 196, 2353, 5444	4.93882	0.0409118
GO:0071407~cellular response to organic cyclic compound	6	7040, 6198, 7124, 6347, 3553, 1535	6.09879	0.0411314
GO:0010039~response to iron ion	4	210, 596, 1813, 3077	13.327	0.0427921
GO:0006939~smooth muscle contraction	4	1909, 3357, 148, 624	13.327	0.0427921
GO:0001935~endothelial cell proliferation	4	659, 3162, 796, 335	13.327	0.0427921
GO:0001822~kidney development	7	183, 7422, 5972, 185, 1636, 5629, 4311	4.8814	0.0427186
GO:0051289~protein homotetramerization	6	1807, 6648, 200186, 7408, 847, 6263	5.99714	0.0435866
GO:0042102~positive regulation of T cell proliferation	6	7412, 301, 3952, 3553, 3569, 6708	5.99714	0.0435866
GO:0030522~intracellular receptor signaling pathway	5	5465, 367, 196, 8856, 10062	7.89098	0.0482605
GO:0019933~cAMP-mediated signaling	5	7052, 111, 5139, 2740, 51083	7.89098	0.0482605
GO:0046827~positive regulation of protein export from nucleus	4	2932, 3553, 7157, 6934	12.6256	0.049097
GO:0090190~positive regulation of branching involved in ureteric bud morphogenesis	4	7040, 183, 7422, 186	12.6256	0.049097

## Sheet: Table S7
Table S7. Known and predicted targets of all ingredients in TMGTY (Represented in corresponding official gene symbol)
TCMID	Known Targets	Predicted Targets
TMGTY001		CNR1;FDPS;CA9;CNR2;NFE2L2;CYP2D6;MPEG1;GPR84;ALOX5;GMNN;AR;DNM1;CYP2A6;GGPS1;PTPN1;TRPA1;CYP3A4;TRPV1;ALDH1A1;LSS
TMGTY002		PTPN22;SAT1;CYP1A2;ATIC;ESR2;ESR1;NFE2L2;HPRT1;MMP9;NQO2;HIF1A;HSP90AB1;KLK1;CDK2;CDK4;KIF11;AOC1;SLCO2B1;GMNN;CDK9
TMGTY003		CNR1;FDPS;CNR2;CYP2D6;ESR1;NFE2L2;ACHE;ALDH1A1;SHBG;ALOX15;AR;BCHE;GGPS1;GMNN;TRPA1;CYP3A4;MVK;PTPN1;CYP2C19;NR1H3
TMGTY004		CNR1;FDPS;CNR2;NFE2L2;CYP2D6;MPEG1;GPR84;ALOX5;PPARA;HTR1A;SHBG;AR;DNM1;CYP2A6;GGPS1;PTPN1;TRPA1;CYP3A4;TRPV1;ALDH1A1
TMGTY005	AURKB	CYP1A1;CYP1A2;CYP1B1;PIM1;POLK;CDK2;XDH;MAPK14;CDK1;ABCB1;KDR;MAPK10;AURKA;KDM4E;GSTM1;ABCG2;CA12;AMY1A;ABCC1;GAA
TMGTY006	CTSD	SLCO1B1;NR3C1;CYP2D6;SERPINA6;ESR1;PTGES;NFE2L2;IDH1;CYP19A1;SMAD3;SHBG;AR;BCHE;GPBAR1;GMNN;CYP2C19;PTPN1;CYP3A4;TNF;HSD11B1
TMGTY007		SLCO1B1;NR3C1;CYP2D6;SERPINA6;ESR1;ATAD5;NFE2L2;IDH1;HIF1A;SMAD3;SHBG;SLCO1B3;AR;BCHE;GPBAR1;GMNN;CYP2C19;CYP3A4;PTPN1;HSD11B1
TMGTY008		SLCO1B1;NR3C1;SERPINA6;ESR1;PTGES;NFE2L2;IDH1;CYP19A1;HIF1A;SMAD3;SHBG;ATAD5;AR;BCHE;GPBAR1;GMNN;CYP3A4;PTPN1;TNF;HSD11B1
TMGTY009		CYP2C9;NR3C1;SERPINA6;CYP2D6;ESR1;NFE2L2;IDH1;CYP19A1;CYP2C19;SMAD3;SHBG;AR;BCHE;GPBAR1;GMNN;ACHE;PTPN1;NR1H3;CYP3A4;TRPA1
TMGTY010		FDPS;NR3C1;EHMT2;SERPINA6;CYP2D6;ESR1;NFE2L2;IDH1;GGPS1;CYP2C19;SMAD3;SHBG;AR;BCHE;GPBAR1;GMNN;ACHE;PTPN1;CYP19A1;CYP3A4
TMGTY011		NR3C1;EHMT2;SERPINA6;ESR1;PTGES;NFE2L2;IDH1;CYP19A1;SMAD3;SHBG;ATAD5;AR;BCHE;GPBAR1;GMNN;CYP2C19;PTPN1;CYP3A4;TNF;HSD11B1
TMGTY012		FDPS;NR3C1;EHMT2;ESR1;PRKCA;NFE2L2;IDH1;GGPS1;SMAD3;SHBG;ATAD5;SLCO1B1;AR;GPBAR1;GMNN;CYP3A4;CYP19A1;TRPV1;PTPN1;HSD11B1
TMGTY013	CA9;CA2;CA1;CA14;CA7;CA12	CA5B;CA5A;EHMT2;ESR2;HSD17B10;MB;CA3;NFE2L2;CYP19A1;CA13;CA6;CA4;SLC12A5;MT-CO2;GGPS1;CYP1B1;AKR1B1;HSD17B3;CYP3A4;GAA
TMGTY014		CYP2C9;NR3C1;EHMT2;CYP2D6;PTGES;NFE2L2;IDH1;CYP19A1;SMAD3;SHBG;ATAD5;AR;CYP2C19;HMGCR;GPBAR1;GMNN;BCHE;CYP3A4;PTPN1;HSD11B1
TMGTY015		SLCO1B1;NR3C1;SERPINA6;ESR1;PTGES;NFE2L2;IDH1;CYP19A1;SMAD3;SHBG;ATAD5;AR;CYP2C19;HMGCR;GPBAR1;GMNN;BCHE;CYP3A4;PTPN1;HSD11B1
TMGTY016		BRCA1;APEX1;NR3C1;EHMT2;ESR1;ATAD5;NFE2L2;IDH1;CA7;CA12;SMAD3;SHBG;PRKCA;AR;IL2;GMNN;CYP3A4;AKR1B1;PTPN1;TNF
TMGTY017		NR3C1;SERPINA6;ESR1;ATAD5;NFE2L2;IDH1;CYP19A1;PTGES;HIF1A;SMAD3;SHBG;AR;CYP2C19;GPBAR1;GMNN;CYP3A4;MIF;PTPN1;TNF;HSD11B1
TMGTY018		CYP2C9;FDPS;EHMT2;CNR2;ESR2;CYP2D6;ESR1;NFE2L2;ALDH1A1;TRPA1;MAOA;AR;LSS;GGPS1;GMNN;ACHE;CYP3A4;TRPV1;PTPN1;CNR1
TMGTY019		CYP2C9;NOS1;F2;EHMT2;ACE;CYP2D6;GBA;NFE2L2;GRIK2;NOS2;NOS3;LTA4H;ADRB2;AR;CYP2C19;GRIA3;GMNN;PTPN1;DPP4;CYP3A4
TMGTY020	CA2;CA9;CA6;CA1;CA12	CA5B;CA5A;EHMT2;MB;CA3;CA13;LYPLA2;CA14;CA7;HSD17B10;CYP2E1;CA4;SLC12A5;UNG;MT-CO2;LYPLA1;EGFR;HSD17B3;HPGD;GAA
TMGTY021		SLCO1B1;NR3C1;GLRA2;ITGAL;SERPINA6;NFE2L2;IDH1;CYP19A1;SMAD3;SHBG;BCHE;AR;CYP3A4;GPBAR1;GMNN;PTPN2;PTPN1;PTGES;TNF;HSD11B1
TMGTY022		NR3C1;EHMT2;CYP2D6;SERPINA6;ESR1;PTGES;NFE2L2;IDH1;CYP19A1;SMAD3;SHBG;AR;BCHE;HMGCR;GPBAR1;GMNN;CYP2C19;PTPN1;CYP3A4;HSD11B1
TMGTY023		CNR1;FDPS;ADORA2B;CNR2;CYP2D6;ADORA2A;CYP2A13;GPR35;ADORA3;ESR1;ADORA1;AR;DNM1;CYP2A6;GGPS1;TSHR;CYP3A4;TRPV1;HTR1A;HSD11B1
TMGTY024		F2;EHMT2;CYP2D6;F10;NFE2L2;IDH1;GPBAR1;NQO2;QPCT;GMNN;BCHE;AR;TRPM8;ACHE;MTNR1B;CYP2C19;CYP3A4;MTNR1A;DPP4;PTPN1
TMGTY025		SLCO1B1;NR3C1;EHMT2;SERPINA6;ESR1;PTGES;NFE2L2;IDH1;CYP19A1;SMAD3;SHBG;ATAD5;AR;BCHE;GPBAR1;GMNN;CYP2C19;CYP3A4;PTPN1;HSD11B1
TMGTY026		CYP2C9;SHBG;PTGFR;EHMT2;CYP2D6;PTGER4;NFE2L2;ALOX15;PTGER2;PTGER3;SLCO1B1;SLCO1B3;AR;CYP2C19;HMGCR;GPBAR1;GMNN;CYP3A4;MIF;PTPN1
TMGTY027		FDPS;PTGFR;ALDH1A1;CYP2D6;GPR84;PTGER4;NFE2L2;GPBAR1;PTGER2;PTGER3;SLCO1B1;SLCO1B3;AR;HMGCR;GGPS1;GMNN;CYP3A4;MIF;TRPV1;PTPN1
TMGTY028		NR3C1;EHMT2;CYP2D6;ATAD5;NFE2L2;IDH1;CYP19A1;CA7;CA12;SMAD3;SHBG;PRKCA;AR;CYP2C19;GPBAR1;GMNN;CYP3A4;AKR1B1;PTPN1;CA9
TMGTY029		BACE1;CA9;EHMT2;HSD17B10;CA1;CYP19A1;CA7;CA12;ACHE;MAPK14;MAOA;AR;CYP2A6;TRPA1;GMNN;ABCG2;CYP3A4;PTGS1;POLK;ALDH1A1
TMGTY030		SLCO1B1;NR3C1;EHMT2;SERPINA6;ESR1;PTGES;NFE2L2;IDH1;CYP19A1;SMAD3;SHBG;AR;BCHE;GPBAR1;GMNN;CYP2C19;CYP3A4;PTPN1;TNF;HSD11B1
TMGTY031		IDH1;PTGS2;CA9;EHMT2;CYP2D6;PTPN1;NFE2L2;CA1;CA7;CA12;CYP2C19;AR;ADGRG3;CA2;GMNN;ABCG2;CYP3A4;GABRB3;ALDH1A1;NPSR1
TMGTY032		RARA;CNR1;PTGS1;RARB;CYP2D6;RARG;ESR1;EHMT2;CYP19A1;ALDH1A1;CYP2C9;NFE2L2;CNR2;BCHE;TRPA1;GMNN;ACHE;CYP3A4;PTPN1;AR
TMGTY033		CYP2C9;PTGS2;PTGS1;EHMT2;TAAR1;CYP2D6;SLC6A2;DHFR;NFE2L2;CDK2;MAPK14;ADRB2;AR;CYP2C19;ACHE;TRPA1;CYP3A4;TRPV1;PTPN1;TYR
TMGTY034		SLCO1B1;NR3C1;CYP2D6;SERPINA6;ESR1;PTGES;NFE2L2;IDH1;CYP19A1;SMAD3;SHBG;SLCO1B3;AR;BCHE;GPBAR1;GMNN;PTPN1;NR1H3;CYP3A4;HSD11B1
TMGTY035		FDPS;ADORA2B;CNR2;SHBG;SLC6A2;NFE2L2;PTPN1;VKORC1;CYP1A2;VKORC1L1;CES1;MAOA;AR;GGPS1;GMNN;ACHE;CYP3A4;TRPV1;HTR1A;CES2
TMGTY036		CYP2C9;BACE1;CA9;EHMT2;KDM4E;TPO;CA2;CA1;MPO;CA7;CA12;MAOA;CYP2C19;AURKB;NFE2L2;GMNN;CYP3A4;AKR1B1;PTPN1;CA14
TMGTY037		HDAC1;FDPS;CNR2;CYP2D6;ESR1;NFE2L2;IDH1;GGPS1;SHBG;ADA;AR;EHMT2;HMGCR;GPBAR1;GMNN;ACHE;CYP3A4;TRPV1;PTPN1;CNR1
TMGTY038		CYP2C9;FDPS;EHMT2;CYP2D6;ESR1;NFE2L2;ALOX5;CYP19A1;GPBAR1;HTR1A;SHBG;AR;CYP2C19;BACE1;GGPS1;GMNN;ACHE;CYP3A4;TRPV1;PTPN1
TMGTY039		NR3C1;EHMT2;ALOX5;SERPINA6;ESR1;NFE2L2;IDH1;CYP19A1;SMAD3;SHBG;AR;TRPM8;GPBAR1;GMNN;BCHE;CYP3A4;TLR9;PTPN1;TNF;HPD
TMGTY040		NR3C1;EHMT2;CYP2D6;SERPINA6;ESR1;ATAD5;NFE2L2;IDH1;CYP19A1;HIF1A;SMAD3;SHBG;AR;BCHE;GPBAR1;GMNN;CYP2C19;CYP3A4;GGPS1;PTPN1
TMGTY041		CYP2C9;NR3C1;EHMT2;SERPINA6;CYP2D6;ESR1;NFE2L2;IDH1;CYP19A1;ACHE;SMAD3;SHBG;ALOX15;AR;BCHE;GPBAR1;GMNN;CYP2C19;CYP3A4;PTPN1
TMGTY042		SLCO1B1;NR3C1;EHMT2;SERPINA6;ESR1;NFE2L2;IDH1;SMAD3;SHBG;SLCO1B3;AR;CYP3A4;PTPN2;GPBAR1;GMNN;BCHE;PTPN1;PTGES;TNF;HSD11B1
TMGTY043		CYP2C9;FDPS;EHMT2;CYP2D6;ESR1;NFE2L2;IDH1;GPBAR1;MIF;SHBG;AR;GPR84;HMGCR;GGPS1;GMNN;CYP2C19;CYP3A4;SMAD3;TRPV1;PTPN1
TMGTY044		CYP2C9;F2;EHMT2;CYP2D6;KCNH2;NFE2L2;IDH1;CYP2C19;OPRK1;OPRM1;AR;BCHE;OPRD1;GPBAR1;GMNN;ACHE;CYP3A4;DPP4;PTPN1;HSD11B1
TMGTY045		FDPS;PTGFR;NFE2L2;PTGER4;TRPV1;GPBAR1;PTGER2;PTGER3;SLCO1B1;SLCO1B3;AR;DNM1;HMGCR;GGPS1;GMNN;CYP3A4;MIF;GPR84;PTPN1;PPARA
TMGTY046		NR3C1;CYP2D6;SERPINA6;ESR1;PRKCA;NFE2L2;IDH1;CYP19A1;PRKCD;CYP2C19;SMAD3;SHBG;AR;BCHE;GPBAR1;GMNN;ACHE;PTPN1;CYP3A4;HSD11B1
TMGTY047		BRCA1;APEX1;NR3C1;LGALS3;ESR1;PTPN1;NFE2L2;IDH1;CA12;SMAD3;SHBG;ATAD5;AR;IL2;GPBAR1;GMNN;CYP3A4;POLK;AKR1B1;TNF
TMGTY048		BACE1;ELANE;EHMT2;ESR2;ESR1;CDC25B;CYP19A1;PTGS1;APEX1;MAOA;RECQL;MCL1;MAPT;NFE2L2;ACHE;CYP3A4;POLK;PTPN1;CSNK2A1;BCL2
TMGTY049		BACE1;ABCG2;MAPT;HSD17B10;CA2;CA1;CYP19A1;CA7;CA12;PDE4D;MAPK14;CA9;MAOA;CYP2C19;AURKB;GMNN;ACHE;CYP3A4;POLK;ALDH1A1
TMGTY050		CYP2C9;PTGS2;EHMT2;CYP1B1;HTR2A;CYP2D6;ATAD5;NFE2L2;IDH1;CYP2C19;HTR1A;OPRM1;AR;BCHE;OPRD1;GMNN;TRPA1;CYP3A4;SMAD3;PTPN1
TMGTY051		SIRT3;SIRT2;PTGS1;EHMT2;CYP1B1;CYP2D6;ATAD5;F2;CYP2C19;F10;GMNN;CHRNA7;HTR2A;KIF11;HTR2C;PTPN1;BCHE;CYP3A4;HTR1A;AR
TMGTY052		SOAT2;BACE1;ABCG2;DHFR;PDE4D;CA1;CYP19A1;CA7;CA12;MAPK14;CA9;MAOA;AR;PTAFR;GMNN;ACHE;CYP3A4;PTGS1;CYP2C19;ABCB1
TMGTY053		PTGS2;PTGS1;CA14;NFE2L2;CYP2D6;BACE1;CA2;CA1;CYP19A1;CA7;CA12;AHR;MAOB;MAOA;NPC1;PTPN1;CYP3A4;NPSR1;AKR1B1;CA9
TMGTY054		CNR1;FDPS;CA9;CNR2;CYP2D6;NFE2L2;ALOX5;CA12;ACHE;GMNN;AR;CYP2A6;EHMT2;GGPS1;PTPN1;TRPA1;CYP3A4;TRPV1;ALDH1A1;LSS
TMGTY055	CYP2C9;CYP3A4;CYP2C19	BACE1;CYP1A2;EHMT2;CYP1B1;CYP2D6;SLC6A2;NFE2L2;ADORA3;CYP19A1;CYP2B6;HSD17B10;MAOA;ABCB1;AR;CYP2A6;MAPT;ACHE;PTPN1;KCNH2;ESR1
TMGTY056		SLCO1B1;NR3C1;SERPINA6;PTGES;NFE2L2;IDH1;CYP19A1;HIF1A;SMAD3;SHBG;ATAD5;AR;BCHE;GPBAR1;GMNN;CYP2C19;CYP3A4;PTPN1;TNF;HSD11B1
TMGTY057		BACE1;ABCG2;CYP1B1;MAPT;HSD17B10;CYP1A1;POLK;CYP19A1;CA7;ABCB1;CA12;MAPK14;CA9;MAOA;AURKB;GMNN;ACHE;CYP3A4;PTGS1;PTPN1
TMGTY058		NR3C1;SERPINA6;ESR1;PTGES;NFE2L2;IDH1;CYP19A1;HIF1A;SMAD3;SHBG;AR;BCHE;GPBAR1;GMNN;CYP2C19;PTPN1;MIF;CYP3A4;TNF;HSD11B1
TMGTY059		APEX1;NR3C1;EHMT2;SERPINA6;ESR1;ATAD5;NFE2L2;IDH1;SMAD3;SHBG;AR;BCHE;GPBAR1;GMNN;IL2;CYP3A4;AKR1B1;PTPN1;TNF;HSD11B1
TMGTY060		BACE1;PTGS1;EHMT2;ESR2;CYP2D6;ESR1;NFE2L2;IDH1;CYP19A1;CA7;CA12;SHBG;AR;CYP2C19;GMNN;ACHE;CYP3A4;POLK;PTPN1;HSD17B10
TMGTY061		BACE1;ABCG2;F3;POLK;HSD17B10;CA13;CA1;CYP19A1;CA7;CA12;CA9;MAOA;CYP2C19;MAPT;NFE2L2;GMNN;ACHE;CYP3A4;PTGS1;PDE4D
TMGTY062		FDPS;PTGFR;NFE2L2;PTGER4;TRPV1;GPBAR1;PTGER2;PTGER3;SLCO1B1;SLCO1B3;AR;DNM1;HMGCR;GGPS1;GMNN;CYP3A4;MIF;GPR84;PTPN1;PPARA
TMGTY063		BACE1;ABCG2;KDM4E;HSD17B10;CA2;CA1;CYP19A1;CA7;CA12;MAPK14;CA9;MAOA;AR;MAPK10;CYP2A6;MAPT;ACHE;CYP3A4;POLK;ALDH1A1
TMGTY064		CYP2C9;PTGS2;PTGS1;EHMT2;CYP2D6;NFE2L2;PPARA;CA9;ACHE;ALDH1A1;PPARG;CA12;AR;HMGCR;GGPS1;GMNN;TRPA1;CYP3A4;AKR1B1;PTPN1
TMGTY065	CA5B;HSD17B10;EHMT2;ESR1;CA2;RORC;CA12;FEN1	CA9;ESR2;KDM4E;CA3;CA13;CA1;CA14;CA7;CA6;MAPT;CA4;APEX1;AR;RECQL;POLK;NFE2L2;ALDH1A1;CA5A;HPGD;POLI
TMGTY066		SLCO1B1;NR3C1;SERPINA6;ESR1;PTGES;NFE2L2;IDH1;CYP19A1;SMAD3;SHBG;SLCO1B3;AR;BCHE;GPBAR1;GMNN;CYP2C19;CYP3A4;PTPN1;TNF;HSD11B1
TMGTY067		SIRT3;SIRT2;F2;EHMT2;CYP1B1;CYP2D6;NOS1;ATAD5;NOS2;NOS3;F10;HTR1D;CHRNA7;HTR2A;KIF11;HTR2C;P2RX1;BCHE;CYP3A4;HTR1A
TMGTY068		SLCO1B1;NR3C1;EHMT2;SERPINA6;ESR1;NFE2L2;IDH1;SMAD3;SHBG;SLCO1B3;AR;CYP3A4;PTPN2;GPBAR1;GMNN;BCHE;PTPN1;PTGES;TNF;HSD11B1
TMGTY069		NR3C1;SERPINA6;ESR1;PTGES;NFE2L2;IDH1;CYP19A1;HIF1A;SMAD3;SHBG;AR;BCHE;GPBAR1;GMNN;CYP2C19;PTPN1;MIF;CYP3A4;TNF;HSD11B1
TMGTY070		ADORA2A;EHMT2;CYP2D6;ESR1;ADORA1;NFE2L2;ADORA3;GPBAR1;P2RY11;SMAD3;SHBG;P2RX1;AR;IDH1;ADA;GMNN;P2RX3;P2RY1;CYP3A4;PTPN1
TMGTY071		NR3C1;EHMT2;SERPINA6;ESR1;PTGES;NFE2L2;IDH1;CYP19A1;HIF1A;SMAD3;SHBG;ATAD5;AR;BCHE;GPBAR1;GMNN;PTPN1;CYP3A4;TNF;HSD11B1
TMGTY072		CNR1;FDPS;CA9;CNR2;CYP2D6;NFE2L2;ALOX5;CA12;ACHE;GMNN;AR;CYP2A6;EHMT2;GGPS1;PTPN1;TRPA1;CYP3A4;TRPV1;ALDH1A1;LSS
TMGTY073		CYP2C9;PTGS2;PTGS1;EHMT2;CYP2D6;HSPA5;NFE2L2;CPA1;EGLN1;CPB1;CPB2;PPARG;AR;CYP2C19;PNMT;PPARA;GMNN;CYP3A4;PTPN1;CPA3
TMGTY074		OXER1;FDPS;EHMT2;GPR132;SCD;GGPS1;GPBAR1;TRPV1;TLR2;PPARG;PPARD;AR;DNM1;FABP3;HMGCR;PPARA;FABP5;PTPN1;GPR84;CYP3A4
TMGTY075		MPEG1;NR3C1;ALOX5;SERPINA6;ESR1;NFE2L2;IDH1;CYP19A1;ALOX15;SMAD3;SHBG;BCHE;AR;CYP3A4;CYP2A6;GPBAR1;GMNN;TRPA1;PTPN1;ALDH1A1
TMGTY076		SLCO1B1;NR3C1;SERPINA6;ESR1;NFE2L2;IDH1;CYP19A1;SMAD3;SHBG;SLCO1B3;AR;CYP3A4;PTPN2;GPBAR1;GMNN;BCHE;PTPN1;PTGES;TNF;HSD11B1
TMGTY077		OXER1;FDPS;EHMT2;GPR132;SCD;GGPS1;GPBAR1;TRPV1;TLR2;PPARG;PPARD;AR;DNM1;FABP3;HMGCR;PPARA;FABP5;PTPN1;GPR84;CYP3A4
TMGTY078		CA9;CA14;MAOB;PTPN1;NFE2L2;IDH1;CYP19A1;CA7;CA12;ALDH1A1;HCAR2;AR;PRKCA;EHMT2;CA2;GMNN;ABCG2;CYP3A4;AKR1B1;CA1
TMGTY079		IDH1;FDPS;F2;EHMT2;CYP2D6;MPEG1;NFE2L2;PTPN1;GPBAR1;TRPV1;ALOX15;AR;DNM1;HMGCR;GGPS1;GMNN;CYP3A4;GPR84;ALDH1A1;PPARA
TMGTY080		CYP2C9;BACE1;CA9;EHMT2;CYP2D6;NFE2L2;CYP19A1;ABCG2;ALDH1A1;BCHE;AR;CYP2C19;CYP2A6;TRPV1;ACHE;GMNN;TRPA1;PTPN1;GGPS1;CYP3A4
TMGTY081		CNR1;FDPS;CNR2;TLR2;NFE2L2;MPEG1;GPR84;ALOX5;PPARA;HTR1A;SHBG;AR;DNM1;LSS;GGPS1;PTPN1;TRPA1;CYP3A4;TRPV1;ALDH1A1
TMGTY082		SLCO1B1;NR3C1;GLRA2;SERPINA6;ESR1;PTGES;NFE2L2;IDH1;SMAD3;SHBG;ATAD5;AR;DCTPP1;GPBAR1;GMNN;CYP3A4;MIF;PTPN1;TNF;HSD11B1
TMGTY083	CA5B;CA9;CA3;CA14;CA7;CA12;CA4;CA6;CA5A	FDPS;HSD17B10;EHMT2;CASP2;ESR2;MB;LYPLA2;CA2;CA1;CA13;MT-CO2;NTSR1;CYP1B1;LYPLA1;TAAR1;EGFR;TLR9;CYP3A4;GAA;ALPL
TMGTY084		PTGS2;NR3C1;EHMT2;CYP2D6;ESR1;ATAD5;NFE2L2;IDH1;CYP19A1;PTGES;HIF1A;SMAD3;SHBG;AR;CYP2C19;GPBAR1;GMNN;BCHE;CYP3A4;PTPN1
TMGTY085		BACE1;CA9;CA2;CYP1B1;HSD17B10;CYP1A1;POLK;CA1;CA7;CA12;MAPK14;MAOA;PTGS1;CA13;ACHE;GMNN;ABCG2;CYP3A4;PDE4D;ALDH1A1
TMGTY086		CYP2C9;BACE1;ABCG2;CYP1B1;ESR2;CYP1A1;CYP19A1;CA7;PTGS1;CA12;APEX1;MAOA;AR;CYP2C19;GMNN;ACHE;PTPN1;POLK;CYP3A4;ESR1
TMGTY087		CYP2C9;SLC6A2;USP2;CYP2D6;ESR1;NFE2L2;CDC25A;GPR183;RORC;ACHE;SHBG;ALOX15;AR;CYP2C19;GPBAR1;TRPA1;CYP3A4;TRPV1;PTPN1;NR1H3
TMGTY088		NR3C1;EHMT2;SERPINA6;CYP2D6;SLC6A4;NFE2L2;KCNH2;CYP2C19;DHCR7;SHBG;OPRM1;AR;BCHE;SIGMAR1;GPBAR1;GMNN;ACHE;CYP3A4;PTPN1;ESR1
TMGTY089	ELANE	HSD17B10;VDR;PLK1;CTSA;PSMB8;CTSV;ALDH1A1;GMNN;CMA1;CTRB1;EHMT2;MAPT;USP1;PSMB7;CFTR;PSMB5;CTSG;PSMB2;PSMB1;CELA1
TMGTY090		CNR1;PTGS2;PTGS1;CNR2;ESR2;CYP2D6;ESR1;ALOX5;EGFR;ABCG2;MIF;ALOX15;AR;LSS;ACHE;TRPA1;CYP3A4;TRPV1;ALDH1A1;NR1H3
TMGTY091		RARA;BACE1;PTGS1;RARB;ESR2;RARG;CYP2D6;ESR1;CA2;CYP19A1;RXRA;CA12;UGT1A4;ALDH1A1;AR;EHMT2;GMNN;ACHE;CYP3A4;PTPN1
TMGTY092		BCL2L1;PTGS2;PTGS1;EHMT2;CYP2D6;NFE2L2;IDH1;CA12;CA7;CA9;SMAD3;LTA4H;CA1;AR;CYP2C19;CA2;GMNN;ACHE;CYP3A4;PTPN1
TMGTY093		NR3C1;SERPINA6;ESR1;ATAD5;NFE2L2;IDH1;CYP19A1;PTGES;HIF1A;SMAD3;SHBG;AR;CYP2C19;GPBAR1;GMNN;CYP3A4;MIF;PTPN1;TNF;HSD11B1
TMGTY094		CNR1;FDPS;EHMT2;CNR2;CYP2D6;MPEG1;NFE2L2;GMNN;ACHE;GPR84;CYP2C9;AR;DNM1;CYP2A6;GGPS1;PTPN1;TRPA1;CYP3A4;TRPV1;ALDH1A1
TMGTY095		CYP2C9;F2;EHMT2;CYP2D6;KCNH2;NFE2L2;IDH1;ACHE;CYP2C19;OPRM1;AR;BCHE;OPRD1;GPBAR1;GMNN;TRPA1;CYP3A4;DPP4;PTPN1;HSD11B1
TMGTY096	MAOB	TNKS;KDM1A;AOC3;IDO1;TNKS2;MAP2K1;PIM1;CDC25B;CYP19A1;ABCB11;CYP2E1;IKBKB;PPARG;MAOA;CYP2C19;ADRA2B;CA2;CYP3A4;PLIN5;PLIN1
TMGTY097		BRCA1;APEX1;NR3C1;CYP2D6;SERPINA6;ESR1;ATAD5;NFE2L2;IDH1;SMAD3;SHBG;AR;IL2;GPBAR1;GMNN;BCHE;PTPN1;CYP3A4;TNF;HSD11B1
TMGTY098	TRPM8	NR3C1;EHMT2;CYP2D6;SERPINA6;ESR1;ATAD5;NFE2L2;IDH1;HIF1A;SMAD3;SHBG;AR;BCHE;GPBAR1;GMNN;CYP2C19;CYP3A4;DPP4;PTPN1;HSD11B1
TMGTY099	SMN1;HIF1A;MAPK14;MAPK10;ALDH1A1;CYP1B1;CBR1;XDH;ABCB1;ABCG2;CA12;CYP3A4;CYP2C9;CYP1A1;CA9;CA2;CA1;CYP19A1;CA7;CYP1A2;CA4;CYP2C19;CDK5;CDK6;AKR1B1;LCK	RAB9A;CA5B;CA5A;CYP2D6;HSD17B10;BACE1;CA3;CA14;CA13;CA6;HPGD;AHR;MAOA;APEX1;AURKB;NPC1;HSD17B3;POLK;ABCC1;AR
TMGTY100		FDPS;PTGFR;NFE2L2;PTGER4;TRPV1;GPBAR1;PTGER2;PTGER3;SLCO1B1;SLCO1B3;AR;DNM1;HMGCR;GGPS1;GMNN;CYP3A4;MIF;GPR84;PTPN1;PPARA
TMGTY101		F2;EHMT2;HTR2A;CYP2D6;KCNH2;CDK4;BCHE;DRD2;CDK2;DRD1;F10;MAOA;WEE1;CYP2C19;HRH1;ACHE;CYP3A4;DPP4;HTR1A;CHEK1
TMGTY102		SLCO1B1;NR3C1;EHMT2;SERPINA6;ESR1;PTGES;NFE2L2;IDH1;CYP19A1;SMAD3;SHBG;ATAD5;AR;BCHE;HMGCR;GPBAR1;GMNN;PTPN1;CYP3A4;HSD11B1
TMGTY103		CYP2C9;FDPS;EHMT2;CYP2D6;NFE2L2;PPARA;P2RX3;CA4;CNR2;SIGMAR1;AR;REN;LSS;GGPS1;P2RX1;ACHE;CYP3A4;MVK;TRPV1;ALDH1A1
TMGTY104	AKR1B10;CDC25B;POLB;PLA2G1B;GPBAR1;PTPN2;PTPN1	AKR1C3;SLC10A2;IDO1;PSIP1;ACP1;SERPINA6;PTPRF;SAE1;APEX1;PLA2G2A;ATG4B;MAOA;AKR1A1;PTPRC;NR1H4;AKR1B1;MAOB;SHBG;POLI;POLH
TMGTY105		APEX1;NR3C1;EHMT2;PTGS2;ATAD5;NFE2L2;IDH1;PTGES;SMAD3;SHBG;PRKCA;AR;HMGCR;GPBAR1;GMNN;CYP3A4;AKR1B1;PTPN1;TNF;HSD11B1
TMGTY106		CYP2C9;FDPS;F2;EHMT2;CYP2D6;GPR84;NFE2L2;PTPN1;GPBAR1;ALOX15;AR;IDH1;HMGCR;GGPS1;GMNN;CYP2C19;CYP3A4;TRPV1;ALDH1A1;PPARA
TMGTY107		CYP2C9;PTGS2;NR3C1;EHMT2;CYP2D6;ATAD5;NFE2L2;IDH1;CYP19A1;PTGES;SMAD3;SHBG;SLCO1B1;AR;CYP2C19;HMGCR;GPBAR1;GMNN;CYP3A4;PTPN1
TMGTY108		BACE1;HSD17B10;EHMT2;ESR2;CYP2D6;ESR1;NFE2L2;IDH1;CYP19A1;MAOA;CA12;SHBG;PTGS1;AR;CYP2C19;GMNN;ACHE;CYP3A4;POLK;PTPN1
TMGTY109		NR3C1;EHMT2;CYP2D6;SERPINA6;ESR1;ATAD5;NFE2L2;IDH1;CYP19A1;HIF1A;SMAD3;SHBG;ADA;AR;BCHE;GPBAR1;GMNN;CYP2C19;CYP3A4;PTPN1
TMGTY110		NR3C1;SLC6A2;ADORA2B;SERPINA6;NFE2L2;CDC25A;VKORC1;CYP1A2;VKORC1L1;SHBG;CYP2C9;MAOA;AR;GPBAR1;GMNN;ACHE;CYP3A4;TRPV1;PTPN1;ALOX15
TMGTY111		BACE1;CA9;F10;CA2;DHODH;ABCG2;PARP1;CA12;TRPA1;MAOA;AR;CYP3A4;CYP2A6;GGPS1;ACHE;RELA;CA7;ALDH1A1;MAPK14;FGFR1
TMGTY112		SLCO1B1;NR3C1;EHMT2;SERPINA6;ESR1;NFE2L2;IDH1;SMAD3;SHBG;SLCO1B3;AR;CYP3A4;PTPN2;GPBAR1;GMNN;BCHE;PTPN1;PTGES;TNF;HSD11B1
TMGTY113	RAB9A;CYP2C9;ESR2;ESR1;CA7;CA12;ALDH2;CA4;NPC1;CYP2C19;TP53;UGT1A1	BRCA1;CA5B;CA9;SMN1;CYP1B1;HSD17B10;CYP1A1;CA3;CA2;CA1;CA14;CA13;CA6;ATAD5;ALOX15;IL2;RELA;CA5A;CYP3A4;EGFR
TMGTY114		SIRT2;PRSS1;EHMT2;CYP2D6;SLC6A4;CAMK2D;HTR7;GMNN;HTR6;AKT1;HTR2A;PLAU;HTR2C;HTR2B;HTR1D;HTR1E;HCAR3;HTR1A;HTR1B;CHEK1
TMGTY115	TNKS;KARS;HSD17B10;PTGS2;EGFR;MAPK14;ALOX15;LCK;MAPK10;NOX4;GSK3B;ALDH1A1;CYP1B1;TTR;XDH;ABCB1;AURKB;HSD17B1;HSD17B3;FLT3;PIM1;CYP1A2;AR;ACHE;CYP3A4;CSNK2A1;CYP1A1;ABCG2;TNKS2;ESR2;ESR1;SYK;CYP19A1;CFTR;MAOA;CYP2C19;CDK5;CDK6;ABCC1;HPGD	CYP2C9;BACE1;PTGS1;EHMT2;PSIP1;KDM4E;MAOB;CBR1;ALOX5;CA7;CA12;PARP1;APEX1;CA9;RECQL;MAPT;CA2;BCHE;CA4;POLK
TMGTY116		SHBG;NR3C1;EHMT2;CYP2D6;FDPS;ATAD5;NFE2L2;IDH1;GGPS1;SMAD3;SLCO1B1;AR;CYP2C19;HMGCR;GPBAR1;GMNN;CYP3A4;CYP19A1;TRPV1;PTPN1
TMGTY117		SLCO1B1;NR3C1;EHMT2;SERPINA6;ESR1;ATAD5;NFE2L2;IDH1;PTGES;HIF1A;SMAD3;SHBG;AR;BCHE;GPBAR1;GMNN;CYP2C19;CYP3A4;PTPN1;HSD11B1
TMGTY118		CNR1;FDPS;CNR2;CYP2D6;MPEG1;TRPV1;ALOX5;PPARA;TLR2;PLA2G2C;AR;DNM1;LSS;GGPS1;ACHE;CYP3A4;SCD;GPR84;HTR1A;FABP3
TMGTY119	PTGS1;NR1I2;KAT2A;ALDH1A1;PPARG;ALOX15;RECQL;FABP3;PPARA;FFAR1;POLK;TDP1;FFAR4;POLH	OXER1;TLR2;HSD17B10;EHMT2;PSIP1;KDM4E;PTGS2;L3MBTL1;PPARD;APEX1;FABP4;FABP5;FEN1;POLB;MAPT;VDR;FABP2;HPGD;POLI;KDM4A
TMGTY120		SLCO1B1;NR3C1;EHMT2;SERPINA6;ESR1;PTGES;NFE2L2;IDH1;SMAD3;SHBG;ATAD5;AR;BCHE;HMGCR;GPBAR1;GMNN;PTPN1;CYP3A4;TNF;HSD11B1
TMGTY121		BACE1;CA9;CYP19A1;CYP1A1;DHFR;CA2;CA1;CA14;CA7;CA12;MAOA;CHRNA7;CA13;ACHE;GMNN;ABCG2;CYP3A4;PTGS1;PDE4D;PTPN1
TMGTY122		NR3C1;EHMT2;SERPINA6;ESR1;PTGES;NFE2L2;IDH1;CYP19A1;HIF1A;SMAD3;SHBG;ATAD5;AR;BCHE;GPBAR1;GMNN;PTPN1;CYP3A4;TNF;HSD11B1
TMGTY123		OXER1;FDPS;EHMT2;GPR132;SCD;GGPS1;GPBAR1;TRPV1;TLR2;PPARG;PPARD;AR;DNM1;FABP3;HMGCR;PPARA;FABP5;PTPN1;GPR84;CYP3A4
TMGTY124		CYP2C9;NR3C1;CYP2D6;SERPINA6;ESR1;NFE2L2;IDH1;CYP19A1;ACHE;SMAD3;SHBG;ALDH1A1;AR;BCHE;GPBAR1;GMNN;CYP2C19;PTPN1;CYP3A4;TNF
TMGTY125	SLC6A2;NISCH;DYRK3;DYRK2;DYRK4;ALDH1A1;ADRA2A;ADRA2B;ADRA2C;APEX1;CSNK1D;HTR2C;DYRK1A;DYRK1B;PIM3;GSG2;HTR6;HTR7;ATAD5;CXCL8;MAOA;CLK1;CLK4	ADRA1A;SLC6A3;ADRA1B;TAAR1;ADRA1D;CYP2D6;SLC6A4;HRH1;DRD2;DRD3;CHRM1;DRD1;HTR2A;HTR2B;HTR1D;HTR1E;CYP3A4;CLK3;HTR1A;HTR1B
TMGTY126		CYP2C9;NR3C1;EHMT2;SERPINA6;CYP2D6;ESR1;NFE2L2;IDH1;CYP19A1;CYP2C19;SMAD3;SHBG;CDK2;AR;BCHE;GPBAR1;GMNN;ACHE;CYP3A4;PTPN1
TMGTY127		BACE1;ABCG2;CYP1B1;MAPT;HSD17B10;CYP1A1;CYP19A1;CA7;CA12;APEX1;CA9;MAOA;MAPK10;AURKB;ACHE;CYP3A4;POLK;PTPN1;MAPK14;ABCB1
TMGTY128		CYP2C9;FDPS;F2;EHMT2;CYP2D6;GPR84;NFE2L2;PTPN1;PPARA;GPBAR1;ALOX15;AR;IDH1;HMGCR;GGPS1;GMNN;DNM1;CYP3A4;TRPV1;ALDH1A1
TMGTY129		NOS1;F2;EHMT2;TAAR1;CYP2D6;DPYD;PNP;TK1;ALB;PARP1;ACHE;XDH;NOS2;AR;QTRT1;TRPA1;CYP3A4;DPP4;F10;CBX1
TMGTY130		SLCO1B1;NR3C1;SERPINA6;ESR1;PTGES;NFE2L2;IDH1;CYP19A1;SMAD3;SHBG;AR;BCHE;GPBAR1;GMNN;CYP2C19;PTPN1;TRPV1;CYP3A4;TNF;HSD11B1
TMGTY131		CYP2C9;F2;EHMT2;CYP2D6;KCNH2;NFE2L2;IDH1;CYP2C19;SHBG;OPRM1;AR;BCHE;OPRD1;GPBAR1;GMNN;ACHE;CYP3A4;DPP4;PTPN1;HSD11B1
TMGTY132		SLCO1B1;NR3C1;SERPINA6;ESR1;PTGES;NFE2L2;IDH1;CYP19A1;SMAD3;SHBG;ATAD5;SLCO1B3;AR;BCHE;GPBAR1;GMNN;PTPN1;CYP3A4;TNF;HSD11B1
TMGTY133		NR3C1;CYP2D6;SERPINA6;ESR1;PTGES;NFE2L2;IDH1;CYP19A1;ACHE;SMAD3;SHBG;AR;BCHE;GPBAR1;GMNN;TRPA1;PTPN1;NR1H3;CYP3A4;HSD11B1
TMGTY134		CNR1;FDPS;CNR2;CYP2D6;MPEG1;TRPV1;ALOX5;PPARA;TLR2;PLA2G2C;AR;DNM1;LSS;GGPS1;ACHE;CYP3A4;SCD;GPR84;HTR1A;FABP3
TMGTY135		SLCO1B1;NR3C1;EHMT2;SERPINA6;ESR1;PTGES;NFE2L2;IDH1;CYP19A1;SMAD3;SHBG;PRKCA;AR;BCHE;GPBAR1;GMNN;PTPN1;CYP3A4;TNF;HSD11B1
TMGTY136		CYP2C9;CYP19A1;CYP2D6;PTGES;NFE2L2;GPBAR1;CYP2C19;ALDH1A1;SHBG;MAOB;ALOX15;AR;BCHE;CYP2A6;ACHE;GMNN;TRPA1;PTPN1;MVK;CYP3A4
TMGTY137		SLCO1B1;NR3C1;EHMT2;CYP2D6;PTGS2;PTGES;NFE2L2;IDH1;SMAD3;SHBG;ATAD5;ALOX15;AR;CYP2C19;HMGCR;GPBAR1;GMNN;CYP3A4;PTPN1;HSD11B1
TMGTY138		SLCO1B1;NR3C1;EHMT2;SERPINA6;ESR1;PTGES;NFE2L2;IDH1;SMAD3;SHBG;ATAD5;AR;BCHE;HMGCR;GPBAR1;GMNN;PTPN1;CYP3A4;TNF;HSD11B1
TMGTY139		SLCO1B1;NR3C1;SERPINA6;ESR1;PTGES;NFE2L2;IDH1;CYP19A1;HIF1A;SMAD3;SHBG;ATAD5;AR;BCHE;GPBAR1;GMNN;CYP3A4;PTPN1;TNF;HSD11B1
TMGTY140		FDPS;PTGFR;NFE2L2;PTGER4;TRPV1;GPBAR1;PTGER2;PTGER3;SLCO1B1;SLCO1B3;AR;DNM1;HMGCR;GGPS1;GMNN;CYP3A4;MIF;GPR84;PTPN1;PPARA
TMGTY141		CNR1;ABCG2;CNR2;CYP2D6;ESR1;PTGES;GGPS1;ALDH1A1;MAOB;ALOX15;AR;BCHE;LSS;ACHE;TRPA1;CYP3A4;MVK;TRPV1;PTPN1;NR1H3
TMGTY142		NR3C1;CYP2D6;SERPINA6;ESR1;PTGES;NFE2L2;IDH1;CYP19A1;SMAD3;SHBG;OPRM1;AR;BCHE;ADH1A;GPBAR1;GMNN;ACHE;PTPN1;CYP3A4;HSD11B1
TMGTY143	EGFR;HIF1A;MAPK14;MAPK10;NOX4;FLT3;CYP1B1;CYP2D6;XDH;ABCB1;AURKB;HSD17B1;HSD17B2;CTDSP1;DAPK1;ESRRA;PIM1;ALOX5;ABCG2;CA12;AR;AKR1B1;CYP2C9;CYP1A1;CYP1A2;ESR1;CA2;CA7;AHR;ABCC1	CA5B;CA9;CYP19A1;ESR2;CA5A;CA13;CA1;CA14;CBR1;HSD17B10;CA4;APEX1;MAOA;SMN1;CYP2C19;EHMT2;CA6;CYP3A4;HSD17B3;POLK
TMGTY144	FAAH;PPARA;PPARD;PPARG;FABP4;FABP5;FABP2;FABP3;FABP1;TERT	OXER1;CES1;PTGS1;CTSL;ESR1;PTGS2;TTR;CTSB;NR4A1;KCNH2;HTT;TLR2;CYP2C9;SLC22A6;CES2;CXCL8;TRPA1;FFAR1;FFAR4;AKR1C3
TMGTY145		FDPS;F2;EHMT2;NFE2L2;CYP2D6;MPEG1;GPR84;OXTR;HTR1A;PLA2G2A;AR;DNM1;LSS;GGPS1;PTPN1;CNR2;BRS3;TRPV1;CYP3A4;PPARA
TMGTY146	CA9;CA7;CA12;HSD17B10	CA5B;CA5A;EHMT2;MAPT;CA3;CA2;CA1;CA14;CA13;CA6;HIF1A;CA4;APEX1;ALOX15;FEN1;KDM4E;ALDH1A1;HSD17B3;POLK;HPGD
TMGTY147		CYP2C9;NR3C1;CYP19A1;CYP2D6;ESR1;NFE2L2;IDH1;GPBAR1;CYP2C19;SMAD3;SHBG;ALOX15;AR;BCHE;EHMT2;ACHE;GMNN;TRPA1;CYP3A4;PTPN1
TMGTY148		CYP2C9;BACE1;ABCG2;CYP1B1;CYP1A1;POLK;CYP19A1;CA7;CA12;MAPK14;CA9;MAOA;APEX1;CYP2C19;AURKB;ACHE;PTPN1;PTGS1;CYP3A4;ABCB1
TMGTY149		SLCO1B1;NR3C1;EHMT2;SERPINA6;ESR1;NFE2L2;IDH1;SMAD3;SHBG;ALOX15;AR;CYP3A4;HMGCR;GPBAR1;GMNN;BCHE;PTPN1;PTGES;TNF;HSD11B1
TMGTY150		CYP2C9;BACE1;ABCG2;CYP1B1;CYP1A1;CYP19A1;CA7;CA12;APEX1;CA9;MAOA;CYP2C19;AURKB;ACHE;PTPN1;PTGS1;POLK;CYP3A4;MAPK14;ABCB1
TMGTY151		CYP2C9;SLCO1B1;NR3C1;EHMT2;SERPINA6;CYP2D6;PTGES;NFE2L2;IDH1;SMAD3;SHBG;ATAD5;AR;CYP2C19;HMGCR;GPBAR1;GMNN;CYP3A4;PTPN1;HSD11B1
TMGTY152	APP;AKR1B10;AKR1B1	PTGS2;ABCG2;KDM4E;PIM1;CXCL8;SNCA;HSD17B10;APEX1;PTGS1;AKR1A1;RECQL;MAPT;GPBAR1;PTPN1;PTPN2;CYP3A4;POLK;AKR1C1;AKR1C2;AKR1C3
TMGTY153		SLCO1B1;NR3C1;CYP2D6;SERPINA6;ESR1;PTGES;NFE2L2;IDH1;CYP19A1;SMAD3;SHBG;AR;BCHE;GPBAR1;GMNN;PTPN1;NR1H3;CYP3A4;TNF;HSD11B1
TMGTY154	EGLN1	PPARA;PTGS2;PTGS1;EHMT2;NFE2L2;KDM7A;CPB1;HTT;GMNN;PPARD;AR;VCAM1;PHF8;GPBAR1;KDM2A;PTPN1;AKR1B1;CYP3A4;FTO;KDM5C
TMGTY155		CHRNA4;FDPS;EHMT2;IARS;CYP2D6;GPR84;NFE2L2;IDH1;PPARA;SMAD3;GALR3;ALOX15;AR;DNM1;LSS;MPEG1;GGPS1;GMNN;CYP3A4;TRPV1
TMGTY156		SLCO1B1;NR3C1;EHMT2;SERPINA6;ESR1;PTGES;NFE2L2;IDH1;CYP19A1;SMAD3;SHBG;AR;BCHE;HMGCR;GPBAR1;GMNN;PTPN2;PTPN1;CYP3A4;HSD11B1
TMGTY157		CYP2C9;EHMT2;ESR2;CYP2D6;ESR1;NFE2L2;IDH1;CYP19A1;DRD2;MAOA;CYP2C19;SHBG;OPRM1;AR;BCHE;OPRD1;GMNN;ACHE;CYP3A4;PTPN1
TMGTY158	CA2	CA5B;CA9;EHMT2;LYPLA1;HSD17B10;MB;CA3;CA13;CA1;CA14;CA7;CA12;CA4;SLC12A5;STS;GGPS1;CA6;CA5A;LYPLA2;ESR1
TMGTY159		NOS1;NOS2;NOS3;CYP2D6;PTGS2;CA2;GGPS1;CTBP1;MIF;CTBP2;CDK2;EHMT2;PNMT;ACHE;TRPA1;CYP3A4;DPP4;MTAP;ALDH1A1;AR
TMGTY160		CNR1;FDPS;CNR2;CYP2D6;MPEG1;TRPV1;ALOX5;PPARA;TLR2;PLA2G2C;AR;DNM1;LSS;GGPS1;ACHE;CYP3A4;SCD;GPR84;HTR1A;FABP3
TMGTY161		BRCA1;PTGS2;PTGS1;ESR2;BACE1;CA2;CA1;ESR1;CA7;ABCG2;CA12;MAPK14;CA9;SLC6A2;ACHE;GMNN;MAOA;CYP3A4;RELA;CYP1A1
TMGTY162		BACE1;ABCG2;CYP1B1;CYP1A1;CA2;CA1;CYP19A1;CA7;CA12;MAPK14;CA9;MAOA;APEX1;AURKB;ACHE;CYP3A4;PTGS1;POLK;PTPN1;ABCB1
TMGTY163		BACE1;ABCG2;EHMT2;CYP2D6;DHFR;NFE2L2;IDH1;CYP19A1;CA7;PTGS1;CA12;CA9;ABCB1;AR;CYP2C19;GMNN;ACHE;CYP3A4;SMAD3;PTPN1
TMGTY164	ESR2;ESR1	ESRRG;GLS;ESRRA;PLD2;SERPINA6;SLC6A4;CA2;RBP4;ABCG2;ALDH2;ALDH1A1;SHBG;AR;PGR;PTP4A3;HSP90AA1;CYP3A4;NPSR1;CYP2C19;PLD1
TMGTY165		SLCO1B1;NR3C1;EHMT2;SERPINA6;ESR1;PTGES;NFE2L2;IDH1;CYP19A1;SMAD3;SHBG;AR;BCHE;GPBAR1;GMNN;CYP2C19;PTPN1;CYP3A4;TNF;HSD11B1
TMGTY166		CYP2C9;BACE1;ABCG2;EHMT2;ESR2;CYP2D6;ESR1;NFE2L2;CYP19A1;CA12;PTGS1;AR;CYP2C19;CYP1B1;GMNN;ACHE;CYP3A4;POLK;PTPN1;HSD17B10
TMGTY167		SLCO1B1;NR3C1;SERPINA6;PTGES;NFE2L2;IDH1;CYP19A1;HIF1A;SMAD3;SHBG;ATAD5;AR;BCHE;GPBAR1;GMNN;CYP2C19;CYP3A4;PTPN1;TNF;HSD11B1
TMGTY168	BCHE;OPRD1	BACE1;CYP19A1;SLC6A2;HTR2B;CYP2D6;CASP1;ADORA3;KCNH2;ABCB1;TACR2;OPRM1;EBP;SLC6A4;CHRNE;OPRK1;ACHE;GRIN1;DRD3;SIGMAR1;CBX1
TMGTY169	HIF1A	HSD17B10;EHMT2;AKR1C1;CYP2D6;TPO;NFE2L2;IDH1;APOBEC3F;NR3C1;HBB;SMAD3;ATAD5;AR;KDM4E;TSHR;XDH;ATXN2;HNMT;GAA;AKR1C3
TMGTY170		SLCO1B1;NR3C1;SERPINA6;PTGES;NFE2L2;IDH1;CYP19A1;HIF1A;SMAD3;SHBG;ATAD5;AR;BCHE;GPBAR1;GMNN;CYP2C19;CYP3A4;PTPN1;TNF;HSD11B1
TMGTY171		SLCO1B1;NR3C1;SERPINA6;ESR1;PTGES;NFE2L2;IDH1;HIF1A;SMAD3;SHBG;SLCO1B3;AR;BCHE;GPBAR1;GMNN;CYP2C19;PTPN1;NR1H3;CYP3A4;HSD11B1
TMGTY172		CYP2C9;NR3C1;EHMT2;CYP2D6;PTGES;NFE2L2;IDH1;CYP19A1;SMAD3;SHBG;ATAD5;AR;CYP2C19;HMGCR;GPBAR1;GMNN;BCHE;CYP3A4;PTPN1;HSD11B1
TMGTY173		APEX1;NR3C1;EHMT2;ESR1;ATAD5;NFE2L2;IDH1;CA7;CA12;SMAD3;SHBG;PRKCA;AR;IL2;GPBAR1;GMNN;CYP3A4;AKR1B1;PTPN1;TNF
TMGTY174		FDPS;PTGFR;NFE2L2;PTGER4;TRPV1;GPBAR1;PTGER2;PTGER3;SLCO1B1;SLCO1B3;AR;DNM1;HMGCR;GGPS1;GMNN;CYP3A4;MIF;GPR84;PTPN1;PPARA
TMGTY175		FDPS;EHMT2;CYP2D6;GPR84;NFE2L2;IDH1;GPBAR1;AKR1B1;SMAD3;SHBG;SLCO1B1;AR;HMGCR;GGPS1;GMNN;CYP3A4;EIF2AK2;TRPV1;PTPN1;PPARA
TMGTY176		OXER1;PTGS1;EHMT2;NFE2L2;GPR132;FABP5;SCD;GPBAR1;GMNN;TLR2;PPARG;PPARD;AR;FABP3;HMGCR;PPARA;GGPS1;PTPN1;GPR84;CYP3A4
TMGTY177		SLCO1B1;NR3C1;AKR1B10;SERPINA6;ESR1;NFE2L2;IDH1;CYP19A1;SMAD3;SHBG;SLCO1B3;AR;CYP3A4;PTPN2;GPBAR1;GMNN;BCHE;PTPN1;PTGES;HSD11B1
TMGTY178	CYP3A4	CYP2C9;SLC6A2;CYP1A2;FNTB;CYP2D6;ATAD5;CYP2B6;ABCG2;ABCB1;AR;CYP2C19;CYP2A6;MAPT;ACHE;GMNN;CYP11B2;CYP11B1;SLC6A3;ALDH1A1;TNF
TMGTY179		PTGFR;EHMT2;ALDH1A1;CYP2D6;PTGER4;NFE2L2;IDH1;GGPS1;PTGER2;PTGER3;SLCO1B1;SLCO1B3;AR;HMGCR;GPBAR1;GMNN;CYP3A4;MIF;TRPV1;PTPN1
TMGTY180		SLCO1B1;NR3C1;SERPINA6;ESR1;PTGES;NFE2L2;IDH1;CYP19A1;HIF1A;SMAD3;SHBG;ATAD5;AR;BCHE;GPBAR1;GMNN;CYP3A4;PTPN1;TNF;HSD11B1
TMGTY181		FDPS;PTGFR;HMGCR;CYP2D6;PTGER4;NFE2L2;GPBAR1;PTGER2;PTGER3;SLCO1B1;SLCO1B3;AR;TRPV1;GGPS1;GMNN;CYP3A4;MIF;GPR84;PTPN1;PPARA
TMGTY182		SLCO1B1;NR3C1;EHMT2;SERPINA6;ESR1;PTGES;NFE2L2;IDH1;CYP19A1;SMAD3;SHBG;AR;BCHE;HMGCR;GPBAR1;GMNN;CYP2C19;PTPN1;CYP3A4;HSD11B1
TMGTY183		SLCO1B1;NR3C1;EHMT2;SERPINA6;ESR1;NFE2L2;IDH1;CYP19A1;SMAD3;SHBG;AR;CYP3A4;PTPN2;GPBAR1;GMNN;BCHE;PTPN1;PTGES;TNF;HSD11B1
TMGTY184		CYP2C9;NR3C1;EHMT2;CYP2D6;ATAD5;NFE2L2;IDH1;PTGES;ACHE;SMAD3;SHBG;AR;CYP2C19;HIF1A;GPBAR1;GMNN;BCHE;CYP3A4;PTPN1;HSD11B1
TMGTY185		CYP2C9;NR3C1;EHMT2;SERPINA6;ESR1;PTGES;NFE2L2;IDH1;CYP19A1;SMAD3;SHBG;AR;BCHE;GPBAR1;GMNN;CYP2C19;CYP3A4;PTPN1;TNF;HSD11B1
TMGTY186		NR3C1;SERPINA6;CYP2D6;ESR1;NFE2L2;IDH1;CYP19A1;ALOX15;TRPA1;SMAD3;SHBG;CYP2C19;AR;BCHE;GPBAR1;GMNN;ACHE;CYP3A4;PTPN1;HSD11B1
TMGTY187		OXER1;FDPS;EHMT2;NFE2L2;GPR132;SCD;PPARA;GPBAR1;TRPV1;TLR2;PPARG;PPARD;AR;FABP3;HMGCR;GGPS1;FABP5;PTPN1;GPR84;CYP3A4
TMGTY188		CYP2C9;BACE1;ABCG2;CYP1B1;CYP1A1;POLK;CYP19A1;CA7;CA12;MAPK14;CA9;MAOA;APEX1;CYP2C19;AURKB;ACHE;PTPN1;PTGS1;CYP3A4;ABCB1
TMGTY189	AKR1B10;ACP1;RORC;PTPRF;GPBAR1;PTPN2;PTPN1;HSD11B1	SLC10A2;G6PD;STAT3;SERPINA6;ESR1;CDC25B;GPR183;RORA;SHBG;SAE1;AKR1A1;PTPRC;PLA2G1B;NFE2L2;NR1H4;AKR1B1;HSD11B2;NPC1L1;AR;NR1H3
TMGTY190	MAPK14	CYP1A1;TGFBR1;CYP1B1;BACE1;DDR2;ABCC1;PIM1;CYP1A2;XDH;APEX1;MAPK3;MAPK1;MAPK10;MAPK11;AURKB;KIT;MAPK9;POLK;LCK;NOX4
TMGTY191		SLCO1B1;NR3C1;EHMT2;SERPINA6;ESR1;PTGES;NFE2L2;IDH1;CYP19A1;SMAD3;SHBG;SLCO1B3;AR;BCHE;GPBAR1;GMNN;CYP2C19;PTPN1;CYP3A4;HSD11B1
TMGTY192		NR3C1;EHMT2;CYP2D6;SERPINA6;ESR1;NFE2L2;IDH1;CYP19A1;CYP2C19;ALDH1A1;SHBG;AR;BCHE;GPBAR1;GMNN;TRPA1;CYP3A4;SMAD3;PTPN1;HSD11B1
TMGTY193		BRCA1;BACE1;ABCG2;ESR2;ESR1;CA2;CA1;CYP19A1;CA7;CA12;ALDH2;CA9;MAOA;AR;CYP2A6;ACHE;PTPN1;TRPA1;CYP3A4;ALDH1A1
TMGTY194		SLCO1B1;NR3C1;CYP2D6;SERPINA6;ESR1;PTGES;NFE2L2;IDH1;CYP19A1;CYP2C19;SMAD3;SHBG;AR;BCHE;GPBAR1;GMNN;ACHE;PTPN1;CYP3A4;HSD11B1
TMGTY195		SLCO1B1;NR3C1;EHMT2;SERPINA6;PTGES;NFE2L2;IDH1;CYP19A1;SMAD3;SHBG;ATAD5;AR;DCTPP1;HMGCR;GPBAR1;GMNN;CYP2C19;CYP3A4;PTPN1;HSD11B1
TMGTY196		CYP2C9;NOS1;F2;EHMT2;TAAR1;CYP2D6;KCNH2;TK1;ADRA2A;NOS2;CHRNA7;AR;CYP2C19;PNMT;TRPA1;GMNN;ACHE;CYP3A4;DPP4;CDK2
TMGTY197		NR3C1;SERPINA6;CYP2D6;ESR1;NFE2L2;IDH1;CYP19A1;ALOX15;TRPA1;SMAD3;SHBG;CYP2C19;AR;BCHE;GPBAR1;GMNN;ACHE;CYP3A4;PTPN1;HSD11B1
TMGTY198	MAPT;ATAD5;NFE2L2;IDH1;GLP1R;SMAD3;HTT;GPR55;NR2E3;GMNN;MDM2;TERT;XBP1	RAB9A;CNR1;HSD17B10;VDR;TP53;HMGCR;CYP2D6;BBOX1;EHMT2;CTSB;MGLL;HIF1A;TRPA1;AR;NR5A1;CASR;CNR2;CYP3A4;ATXN2;BAZ2B
TMGTY199	CYP3A4;CYP2D6;KCNH2	CYP2C9;SLC6A2;DRD1;CHRM4;SLC6A3;SLC6A4;DRD2;CHRM5;HRH1;CHRM3;ADRA2A;CHRM1;CHRM2;CYP2C19;ADRA2B;HTR2C;HTR2B;HTR2A;SCN5A;SIGMAR1
TMGTY200	TLR2;PPARA	OXER1;CYP2C9;FAAH;RARG;ESR1;NFKB1;FABP4;THPO;PPARG;PPARD;FABP5;FABP2;FABP3;MAOB;FABP1;ABCB11;RBP4;FFAR1;GPR84;FFAR4
TMGTY201		CYP2C9;EHMT2;CYP2D6;KCNH2;ATAD5;NFE2L2;IDH1;CYP2C19;HTR1A;TRPA1;OPRM1;AR;BCHE;OPRD1;HTR2C;GPBAR1;GMNN;HTR2A;CYP3A4;PTPN1
TMGTY202		OXER1;FDPS;EHMT2;GPR132;SCD;GGPS1;GPBAR1;TRPV1;TLR2;PPARG;PPARD;AR;DNM1;FABP3;HMGCR;PPARA;FABP5;PTPN1;GPR84;CYP3A4
TMGTY203		BACE1;ABCG2;ESR2;CYP2D6;ESR1;PDE4D;CYP19A1;CA7;PTGS1;CA12;CA9;MAOA;AR;CYP2C19;GMNN;ACHE;CYP3A4;POLK;PTPN1;HSD17B10
TMGTY204		NR3C1;EHMT2;SERPINA6;ESR1;PTGES;NFE2L2;IDH1;CYP19A1;SMAD3;SHBG;ATAD5;AR;CYP2C19;GPBAR1;GMNN;BCHE;CYP3A4;PTPN1;TNF;HSD11B1
TMGTY205		NR3C1;CYP2D6;SERPINA6;ESR1;ATAD5;NFE2L2;IDH1;ACHE;PTGES;HIF1A;SMAD3;SHBG;AR;BCHE;GPBAR1;GMNN;CYP2C19;PTPN1;CYP3A4;HSD11B1
TMGTY206		NR3C1;EHMT2;CYP2D6;SERPINA6;PTGES;NFE2L2;IDH1;PPARA;HIF1A;SMAD3;SHBG;ATAD5;AR;HMGCR;GPBAR1;GMNN;AKR1B10;PTPN1;CYP3A4;HSD11B1
TMGTY207		CYP2C9;NR3C1;EHMT2;CYP2D6;ESR1;PTGES;NFE2L2;IDH1;CYP19A1;SMAD3;SHBG;AR;BCHE;HMGCR;GPBAR1;GMNN;CYP2C19;PTPN1;CYP3A4;HSD11B1
TMGTY208		CYP2C9;FDPS;EHMT2;CYP2D6;GPR84;ATAD5;NFE2L2;IDH1;GPBAR1;SMAD3;SHBG;SLCO1B1;AR;MPEG1;HMGCR;GGPS1;GMNN;CYP3A4;TRPV1;PTPN1
TMGTY209		SLCO1B1;NR3C1;EHMT2;SERPINA6;ESR1;PTGES;NFE2L2;IDH1;CYP19A1;SMAD3;SHBG;AR;BCHE;HMGCR;GPBAR1;GMNN;PTPN1;CYP3A4;TNF;HSD11B1
TMGTY210		CYP2C9;IARS;CYP2D6;NFE2L2;IDH1;IDO1;MAOA;GPR35;SMAD3;ALOX15;AR;CYP2C19;EHMT2;CDC25B;GMNN;ACHE;CYP3A4;PYGL;PTPN1;BCL2
TMGTY211		CHRNA4;EHMT2;IARS;CYP2D6;FDPS;ALDH1A1;NFE2L2;IDH1;SLC5A7;SMAD3;GALR3;ATAD5;ALOX15;AR;LSS;GGPS1;GMNN;TRPA1;CYP3A4;PTPN1
TMGTY212		SLCO1B1;NR3C1;SERPINA6;ESR1;ATAD5;NFE2L2;IDH1;CYP19A1;PTGES;HIF1A;SMAD3;SHBG;AR;CYP2C19;GPBAR1;GMNN;CYP3A4;PTPN1;TNF;HSD11B1
TMGTY213		BRCA1;APEX1;NR3C1;EHMT2;ESR1;ATAD5;NFE2L2;IDH1;CA12;SMAD3;SHBG;PRKCA;AR;IL2;GPBAR1;GMNN;CYP3A4;AKR1B1;PTPN1;TNF
TMGTY214	ESR1;PPARD;TLR2;FABP4;FABP5;FABP2;FABP3;PPARA	OXER1;PTGS2;PTGS1;FFAR1;ESR2;GPR84;TTR;NR4A1;CYP2C9;PPARG;SLC22A6;HTT;AR;FABP1;FAAH;TERT;CXCL8;AKR1C1;FFAR4;AKR1C3
TMGTY215		CYP2C9;SLC6A2;ADORA2B;CHRNB2;ALOX5;CYP2D6;DHODH;CYP19A1;VKORC1;VKORC1L1;CHRNA4;MAOA;CHRNA7;ACHE;SLC18A2;CYP3A4;TLR9;PTPN1;AR;HTR1A
TMGTY216		BACE1;PTGS1;CYP2D6;ALDH1A1;POLK;CA1;CYP19A1;CA7;ABCG2;CA12;CA9;MAOA;CYP2C19;CA13;MAPT;GMNN;ACHE;CYP3A4;PDE4D;PTPN1
TMGTY217		CYP2C9;PTGS2;EHMT2;CYP1B1;HTR2A;CYP2D6;ATAD5;NFE2L2;IDH1;HTR1A;OPRM1;AR;BCHE;OPRD1;TRPA1;GMNN;CYP2C19;CYP3A4;SMAD3;PTPN1
TMGTY218		CYP2C9;EHMT2;CYP1B1;CYP2D6;ATAD5;NFE2L2;IDH1;HIF1A;HTR1A;TRPA1;OPRM1;AR;BCHE;OPRD1;GPBAR1;GMNN;CYP2C19;CYP3A4;SMAD3;PTPN1
TMGTY219		FDPS;PTGFR;CYP2D6;GPR84;PTGER4;NFE2L2;GPBAR1;PTGER2;PTGER3;SLCO1B1;SLCO1B3;AR;HMGCR;GGPS1;GMNN;CYP3A4;MIF;TRPV1;PTPN1;PPARA
TMGTY220		CYP2C9;PTGS2;CA9;EHMT2;NFE2L2;CA1;CYP19A1;CA7;CA12;ALDH1A1;HCAR2;PTGS1;AR;CYP2C19;CA2;GMNN;ABCG2;PTPN1;AKR1B1;CYP3A4
TMGTY221		CYP2C9;FDPS;CNR2;CNR1;ESR1;CYP2D6;MPEG1;TRPV1;ALOX5;TK1;AR;DNM1;LSS;GGPS1;CYP2C19;CYP3A4;GPR84;HTR1A;PPARA;CHEK1
TMGTY222		CNR1;FDPS;CA9;CNR2;CYP2D6;NFE2L2;PTPN1;CA12;ACHE;CYP2C9;AR;CYP2C19;CYP2A6;EHMT2;GGPS1;GMNN;TRPA1;CYP3A4;TRPV1;ALDH1A1
TMGTY223		CYP2C9;NR3C1;EHMT2;CYP2D6;SERPINA6;NFE2L2;IDH1;CYP19A1;TRPA1;SMAD3;SHBG;AR;BCHE;GPBAR1;GMNN;CYP2C19;CYP3A4;TRPV1;PTPN1;TNF
TMGTY224	ABCB1	CYP1A1;ABCG2;CYP1B1;KCNH2;ABCC1;CACNA1C;CYP1A2;CA12;CA9;OPRM1;CYP2C19;OPRD1;AURKB;DRD1;OPRK1;CYP3A4;EYA2;TACR2;ABCC2;ABCC3
TMGTY225		CNR1;FDPS;CNR2;CYP2D6;MPEG1;TRPV1;ALOX5;PPARA;TLR2;PLA2G2C;AR;DNM1;LSS;GGPS1;ACHE;CYP3A4;SCD;GPR84;HTR1A;FABP3
TMGTY226		CYP2C9;SLC47A1;CYP2D6;ESR1;PLK1;CSF1R;CDK2;BCAT1;GSK3B;HRH2;CYP2A13;MAOA;AR;IL2;CYP2A6;NMT1;TRPA1;ACHE;CYP3A4;ALDH1A1
TMGTY227	GPR84	OXER1;FDPS;EHMT2;GPR132;MPEG1;SCD;GGPS1;GPBAR1;TLR2;PPARG;PPARD;AR;DNM1;FABP3;HMGCR;PPARA;FABP5;PTPN1;TRPV1;CYP3A4
TMGTY228		ADORA2A;EGLN1;VDR;CYP2D6;F10;NFE2L2;IDH1;CACNA1C;SMAD3;CHRNA4;NR1I2;AR;CYP2C19;VCAM1;ADORA3;HTT;GMNN;EHMT2;CYP3A4;PTPN1
TMGTY229		CA9;ESR2;CYP2D6;ESR1;DHODH;CYP19A1;ABCG2;GMNN;CYP2C19;PDE7A;PGGT1B;AR;BCHE;TRPA1;UGT1A4;ACHE;CYP3A4;DPP4;CA1;CSNK2A1
TMGTY230		BACE1;NOS2;EHMT2;CYP2D6;NOS1;PPARD;NFE2L2;PPARG;GPBAR1;F2;DHFR;PTGS1;AR;CYP2C19;FABP3;PPARA;ACHE;CYP3A4;GPR84;PTPN1
TMGTY231		CNR1;FDPS;CNR2;NFE2L2;CYP2D6;MPEG1;GPR84;ALOX5;PPARA;HTR1A;SHBG;AR;DNM1;CYP2A6;GGPS1;PTPN1;TRPA1;CYP3A4;TRPV1;ALDH1A1
TMGTY232		SLCO1B1;NR3C1;CYP2D6;SERPINA6;ESR1;PTGES;NFE2L2;IDH1;HIF1A;SMAD3;SHBG;AR;BCHE;GPBAR1;GMNN;CYP2C19;PTPN1;XBP1;CYP3A4;HSD11B1
TMGTY233		RAB9A;EPHX1;EPHX2;TAAR1;CYP2D6;PLK1;FYN;NR4A1;ACHE;NPC1;BRCA1;KLK1;CDK2;AURKA;TK1;HSP90AA1;EGFR;CSNK2A1;DDR2;TYR
TMGTY234		NR3C1;CYP2D6;SERPINA6;ESR1;PTGES;NFE2L2;IDH1;CYP19A1;ACHE;SMAD3;SHBG;OPRM1;AR;BCHE;GPBAR1;GMNN;CYP2C19;CYP3A4;PTPN1;HSD11B1
TMGTY235		F2;EHMT2;ACE;CYP2D6;METAP1;NFE2L2;IDH1;NOS2;ACHE;F10;OPRM1;AR;CYP2C19;CTSK;FKBP1A;GMNN;BCHE;CYP3A4;MMP3;PTPN1
TMGTY236		CYP2C9;F2;EHMT2;CYP2D6;KCNH2;NFE2L2;IDH1;CYP2C19;OPRK1;OPRM1;AR;BCHE;OPRD1;GPBAR1;GMNN;ACHE;CYP3A4;DPP4;PTPN1;HSD11B1
TMGTY237		PDE4D;MAPK14;CA9;EHMT2;CA2;CA1;CA14;CA7;ABCG2;GMNN;CA12;APEX1;HCAR2;ABCB1;NFE2L2;MAOA;ACHE;CYP3A4;PTGS1;TDP1
TMGTY238		SLCO1B1;NR3C1;SERPINA6;PTGES;NFE2L2;IDH1;CYP19A1;HIF1A;SMAD3;SHBG;ATAD5;AR;BCHE;GPBAR1;GMNN;CYP2C19;CYP3A4;PTPN1;TNF;HSD11B1
TMGTY239		NR3C1;EHMT2;SERPINA6;ESR1;PTGES;NFE2L2;IDH1;CYP19A1;SMAD3;SHBG;ATAD5;AR;BCHE;GPBAR1;GMNN;CYP2C19;PTPN1;CYP3A4;TNF;HSD11B1
TMGTY240		BACE1;ABCG2;ESR2;CYP2D6;ESR1;CA2;CA1;CYP19A1;CA7;CA12;CYP2C19;MAPK14;CA9;PTGS1;AR;REN;GMNN;ACHE;CYP3A4;PTPN1
TMGTY241		CYP2C9;SLCO1B1;NR3C1;EHMT2;CYP2D6;SERPINA6;PTGS2;PTGES;NFE2L2;IDH1;PPARA;SMAD3;SHBG;AR;HMGCR;GPBAR1;GMNN;PTPN1;CYP3A4;HSD11B1
TMGTY242		FDPS;PTGFR;ALDH1A1;CYP2D6;GPR84;PTGER4;NFE2L2;GPBAR1;PTGER2;PTGER3;SLCO1B1;SLCO1B3;AR;HMGCR;GGPS1;GMNN;CYP3A4;MIF;TRPV1;PTPN1
TMGTY243	AOX1;EGFR;SLCO1B1;SLCO1B3;ABL1;ADORA2A;NFE2L2;MGAM;THPO;NPC1;HTR2A;HTR2C;HSD17B1;HSD17B3;ESRRA;TBXAS1;ESRRB;PRKCA;ESR2;MAPK14;ABCG2;TP53;ESR1;ATAD5;MAOA	RAB9A;SHBG;HSD17B10;CYP1B1;SERPINA6;SLC6A4;ADORA1;ADORA3;CYP19A1;SULT1A1;CA12;BRCA1;GPER1;SI;AR;CYP2C19;HTR2B;GMNN;MAPK10;CYP3A4
TMGTY244		FDPS;PTGFR;NFE2L2;PTGER4;GPR84;GPBAR1;PTGER2;PTGER3;SLCO1B1;SLCO1B3;AR;DNM1;HMGCR;GGPS1;GMNN;CYP3A4;MIF;TRPV1;PTPN1;PPARA
TMGTY245		MPEG1;NR3C1;ALOX5;SERPINA6;NFE2L2;IDH1;CYP19A1;ALOX15;SMAD3;SHBG;ALDH1A1;AR;BCHE;GPBAR1;GMNN;TRPA1;PTPN1;CYP3A4;TNF;HSD11B1
TMGTY246	SCN5A;CYP2D6;KCNH2;THRB;CHRM2;KCNK2;ABCB1;BCHE;SLC22A2;NPSR1;KCNA5	SLC6A3;SLC6A2;CACNA1C;HTR6;GNAS;CYP3A4;CHRM5;CHRM4;CHRM3;HTR2B;CHRM1;THRA;ADRA2A;HTR2A;HTR2C;HRH1;SLC6A4;ACHE;SLC47A1;CYP2C19
TMGTY247		FDPS;PTGFR;NFE2L2;PTGER4;TRPV1;GPBAR1;PTGER2;PTGER3;SLCO1B1;SLCO1B3;AR;DNM1;HMGCR;GGPS1;GMNN;CYP3A4;MIF;GPR84;PTPN1;PPARA
TMGTY248		BACE1;ABCG2;AURKB;CA2;CA1;CA7;ABCB1;CA12;MAPK14;CA9;MAOA;AR;CYP2A6;MAPT;KDM4E;ACHE;CYP3A4;PDE4D;ALDH1A1;POLK
TMGTY249		CNR1;FDPS;CNR2;ESR1;CYP2D6;MPEG1;GPR84;ALOX5;PPARA;TLR2;PLA2G2C;AR;DNM1;LSS;GGPS1;ACHE;CYP3A4;TRPV1;HTR1A;FABP3
TMGTY250		SLCO1B1;NR3C1;EHMT2;CYP2D6;SERPINA6;ESR1;ATAD5;NFE2L2;IDH1;HIF1A;SMAD3;SHBG;AR;BCHE;GPBAR1;GMNN;CYP2C19;PTPN1;CYP3A4;HSD11B1
TMGTY251	ATAD5;CYP3A4;CYP2D6	CYP2C9;RAB9A;CYP1A2;EHMT2;SLC6A2;TP53;KCNH2;NFE2L2;IDH1;HIF1A;HBB;SMAD3;HTR2C;NPC1;CYP2C19;MAPT;GMNN;HTR2A;THPO;ATXN2
TMGTY252	SLC22A6;SLC22A8	PTGS2;PTGS1;PTGDR2;ADORA2A;ADORA1;CXCL8;DAO;DNMT1;ALB;ADORA2B;PTGER2;SLC22A11;SLC12A5;FABP2;TTR;SLC15A2;CDC42;PTPN7;TDP1;AKR1C3
TMGTY253		SLCO1B1;NR3C1;SERPINA6;ESR1;NFE2L2;IDH1;CYP19A1;SLCO1B3;SMAD3;SHBG;BCHE;AR;CYP3A4;GPBAR1;GMNN;PTPN2;PTPN1;PTGES;TNF;HSD11B1
TMGTY254		SLCO1B1;NR3C1;EHMT2;CYP2D6;SERPINA6;ESR1;ATAD5;NFE2L2;IDH1;CYP19A1;HIF1A;SMAD3;SHBG;AR;CYP2C19;GPBAR1;GMNN;BCHE;CYP3A4;PTPN1
TMGTY255		CNR1;FDPS;CNR2;CYP2D6;MPEG1;TRPV1;ALOX5;PPARA;TLR2;PLA2G2C;AR;DNM1;LSS;GGPS1;ACHE;CYP3A4;SCD;GPR84;HTR1A;FABP3
TMGTY256		SLCO1B1;NR3C1;EHMT2;SERPINA6;ESR1;NFE2L2;IDH1;SMAD3;SHBG;SLCO1B3;AR;CYP3A4;PTPN2;GPBAR1;GMNN;BCHE;PTPN1;PTGES;TNF;HSD11B1
TMGTY257		BACE1;CA9;HSD17B10;CYP1A1;DHFR;POLK;CA1;CA7;ABCG2;CA12;MAPK14;MAOA;MAPK10;CA13;CA2;ACHE;CYP3A4;PTGS1;PDE4D;ABCB1
TMGTY258		BRCA1;APEX1;NR3C1;EHMT2;ESR1;ATAD5;NFE2L2;IDH1;CA12;SMAD3;SHBG;AR;IL2;POLK;GPBAR1;GMNN;CYP3A4;AKR1B1;PTPN1;TNF
TMGTY259		SLCO1B1;NR3C1;SERPINA6;ESR1;PTGES;NFE2L2;IDH1;CYP19A1;SMAD3;SHBG;SLCO1B3;AR;BCHE;GPBAR1;GMNN;PTPN1;HSD11B2;CYP3A4;TNF;HSD11B1
TMGTY260		NR3C1;SERPINA6;ESR1;PTGES;NFE2L2;IDH1;CYP19A1;HIF1A;SMAD3;SHBG;ATAD5;AR;BCHE;GPBAR1;GMNN;PTPN1;HSD11B2;CYP3A4;TNF;HSD11B1
TMGTY261		PTGS2;NR3C1;EHMT2;CYP2D6;ESR1;ATAD5;NFE2L2;IDH1;CYP19A1;HIF1A;SMAD3;SHBG;AR;CYP2C19;HMGCR;GPBAR1;GMNN;BCHE;CYP3A4;PTPN1
TMGTY262		NR3C1;SERPINA6;ESR1;PTGES;NFE2L2;IDH1;CYP19A1;HIF1A;SMAD3;SHBG;ATAD5;AR;BCHE;GPBAR1;GMNN;PTPN1;HSD11B2;CYP3A4;TNF;HSD11B1
TMGTY263		CYP2C9;FDPS;NR3C1;CYP2D6;ESR1;NFE2L2;GPBAR1;ACHE;GPR84;SHBG;GMNN;AR;CYP2A6;MPEG1;GGPS1;PTPN1;TRPA1;CYP3A4;TRPV1;ALDH1A1
TMGTY264		BRCA1;BACE1;PTGS1;EHMT2;CYP2D6;ESR1;NFE2L2;IDH1;CYP19A1;AKR1B1;SMAD3;APEX1;AR;IL2;GMNN;ACHE;PTPN1;POLK;CYP3A4;TNF
TMGTY265		NR3C1;SERPINA6;CYP2D6;ESR1;NFE2L2;IDH1;GPBAR1;CYP2C19;SMAD3;SHBG;ALOX15;AR;BCHE;GGPS1;GMNN;ACHE;PTPN1;MVK;CYP3A4;NR1H3
TMGTY266		CYP2C9;NR3C1;EHMT2;CYP2D6;SERPINA6;ESR1;PTGES;NFE2L2;IDH1;CYP19A1;SMAD3;SHBG;AR;BCHE;GPBAR1;GMNN;PTPN1;TRPV1;CYP3A4;TNF
TMGTY267		BACE1;ABCG2;EHMT2;HSD17B10;CA2;CA1;PPARA;CA7;CA12;MAPK14;PPARG;AR;IDH1;NFE2L2;GMNN;EGLN1;CYP3A4;AKR1B1;PTPN1;CA9
TMGTY268	CYP2A6;ALDH1A1	CYP2C9;HSD17B10;EHMT2;TAAR1;CYP2D6;CYP2A13;ALOX15;CYP2E1;MIF;CHRNA4;NFKB1;CHRNA7;AR;CYP2C19;MAPT;ACHE;TRPA1;CYP3A4;TRPV1;HPGD
TMGTY269	SMO;SHH	NR3C1;EHMT2;SERPINA6;CYP2D6;ESR1;NFE2L2;IDH1;ALB;OPRM1;SMAD3;SHBG;ADRB2;AR;BCHE;SIGMAR1;GPBAR1;GMNN;CYP2C19;CYP3A4;PTPN1
TMGTY270	CYP2C9;CYP2C19	SLC6A2;CYP1A2;EHMT2;CYP2D6;KCNH2;ADORA3;ESR1;CYP2B6;HSD17B10;ADRA2B;ADRA2A;ALOX15;AR;CYP2A6;MAPT;ACHE;SLC6A4;NFKB1;CYP3A4;HIF1A
TMGTY271	CYP3A4	CYP2C9;ABCG2;FNTB;CYP2D6;ATAD5;PTPN1;CYP2B6;MAOA;CYP1A2;ABCB1;AR;CYP2C19;CYP2A6;MAPT;ACHE;GMNN;CYP11B2;CYP11B1;ALDH1A1;TNF
TMGTY272	ALDH1A1;ESR1	ESRRG;EHMT2;ESR2;TP53;SERPINA6;NFE2L2;HSD17B10;CYP2C19;SHBG;NR1I2;ALOX15;AR;RBP4;CYP2A6;ALOX15B;GLS;TRPA1;CYP3A4;NPSR1;HPGD
TMGTY273		BACE1;ABCG2;CYP1B1;KDM4E;HSD17B10;CYP1A1;CA2;CA1;CA7;CA12;MAPK14;CA9;MAOA;MAPK10;MAPT;ACHE;CYP3A4;PTGS1;POLK;ALDH1A1
TMGTY274		CA2;IDO1;ALOX5;CYP2D6;NFE2L2;IDH1;GPR35;SMAD3;SLCO1B1;MAOA;AR;CYP2C19;EHMT2;CDC25B;GMNN;ACHE;CYP3A4;PYGL;PTPN1;BCL2
TMGTY275		CYP2C9;NR3C1;CYP2D6;SERPINA6;ESR1;PTGES;NFE2L2;IDH1;CYP19A1;SMAD3;SHBG;AR;BCHE;GPBAR1;GMNN;CYP2C19;CYP3A4;PTPN1;TNF;HSD11B1
TMGTY276		MMP14;BACE1;ABCG2;ESR2;CYP2D6;ESR1;PTPN1;CA2;CA1;CA7;CA12;MAPK14;PPARG;PTGS1;AR;PPARA;GMNN;ACHE;CYP3A4;CA9
TMGTY277		SLCO1B1;NR3C1;CYP2D6;SERPINA6;ESR1;PTGES;NFE2L2;IDH1;SMAD3;SHBG;SLCO1B3;AR;BCHE;GPBAR1;GMNN;ACHE;PTPN1;NR1H3;CYP3A4;HSD11B1
TMGTY278		CNR1;FDPS;CNR2;CYP2D6;MPEG1;TRPV1;ALOX5;PPARA;TLR2;PLA2G2C;AR;DNM1;LSS;GGPS1;ACHE;CYP3A4;SCD;GPR84;HTR1A;FABP3
TMGTY279		CYP2C9;PTGS2;NR3C1;EHMT2;CYP2D6;ATAD5;NFE2L2;IDH1;PPARA;PTGES;SMAD3;SHBG;AR;CYP2C19;HMGCR;GPBAR1;GMNN;CYP3A4;AKR1B1;PTPN1
TMGTY280		BACE1;PTGS1;ESR2;CYP2D6;ESR1;PTPN11;CYP19A1;PTPN6;CES1;MAOA;CES2;CYP2C19;MAPT;ACHE;GMNN;EED;PTPN1;PTPRC;CYP3A4;AR
TMGTY281		BRCA1;APEX1;NR3C1;CYP2D6;SERPINA6;ESR1;ATAD5;NFE2L2;IDH1;SMAD3;SHBG;AR;IL2;GPBAR1;GMNN;BCHE;PTPN1;CYP3A4;TNF;HSD11B1
TMGTY282		BACE1;CA9;HSD17B10;POLK;CA1;CYP19A1;CA7;ABCG2;CA12;MAPK14;MAOA;ABCB1;AR;MAPK10;CA2;GMNN;ACHE;CYP3A4;PTGS1;PDE4D
TMGTY283		CA9;EHMT2;ESR2;CA2;CA1;CA14;CA7;CA12;GMNN;APEX1;HCAR2;PTGS1;NFE2L2;PTPN1;TRPA1;CYP3A4;CYP19A1;AKR1B1;TDP1;AKR1C3
TMGTY284		FDPS;PTGFR;CYP2D6;GPR84;PTGER4;NFE2L2;GPBAR1;PTGER2;PTGER3;SLCO1B1;SLCO1B3;AR;HMGCR;GGPS1;GMNN;CYP3A4;MIF;TRPV1;PTPN1;PPARA
TMGTY285		CYP2C9;PTGS2;NR3C1;EHMT2;PDE4B;NFE2L2;DHODH;G6PD;AADAC;SMAD3;SHBG;NR1I2;AR;GPBAR1;GMNN;PDE4A;CYP3A4;PDE4C;PDE4D;ALDH1A1
TMGTY286		NR3C1;EHMT2;SERPINA6;ESR1;PTGES;NFE2L2;IDH1;CYP19A1;SMAD3;SHBG;ATAD5;AR;BCHE;HMGCR;GPBAR1;GMNN;CYP2C19;CYP3A4;PTPN1;HSD11B1
TMGTY287		CNR1;FDPS;CNR2;CYP2D6;MPEG1;TRPV1;ALOX5;PPARA;TLR2;PLA2G2C;AR;DNM1;LSS;GGPS1;ACHE;CYP3A4;SCD;GPR84;HTR1A;FABP3
TMGTY288	AKR1B1;AKR1B10;HSD17B10	TTR;CA9;EHMT2;KDM4E;CXCL8;APP;CA12;HIF1A;ALDH1A1;APEX1;ALOX15;AKR1A1;MAPT;GPBAR1;PTPN2;PTPN1;POLK;AKR1C1;AKR1C2;AKR1C3
TMGTY289		ABCG2;EHMT2;CYP2D6;ESR1;NFE2L2;CYP19A1;CYP2C19;ALDH1A1;SHBG;MAOB;ALOX15;AR;BCHE;ADA;GGPS1;GMNN;ACHE;PTPN1;MVK;CYP3A4
TMGTY290		FDPS;PTGFR;NFE2L2;PTGER4;TRPV1;GPBAR1;PTGER2;PTGER3;SLCO1B1;SLCO1B3;AR;DNM1;HMGCR;GGPS1;GMNN;CYP3A4;MIF;GPR84;PTPN1;PPARA
TMGTY291		BACE1;ABCG2;CNR2;CYP2D6;PTGES;NFE2L2;CYP2C19;ALDH1A1;TRPA1;MAOB;ALOX15;AR;BCHE;MAPT;GGPS1;GMNN;ACHE;CYP3A4;MVK;PTPN1
TMGTY292	DRD2;DRD1	ADRA1A;F3;ADRA1D;CYP2D6;HTR2B;DRD4;DRD5;DRD3;ADRA2B;ADRA2A;HTR6;HTR7;CHRM4;HTR2A;HTR2C;HRH1;SLC6A4;ADRA2C;HTR1A;CHRM2
TMGTY293		BACE1;ABCG2;CYP19A1;CYP2D6;BCHE;NFE2L2;GGPS1;CA9;MAOB;ALOX15;AR;CYP3A4;CYP2A6;MAPT;ACHE;GMNN;TRPA1;PTPN1;MVK;ALDH1A1
TMGTY294		SLCO1B1;NR3C1;EHMT2;SERPINA6;ESR1;NFE2L2;IDH1;SMAD3;SHBG;SLCO1B3;AR;CYP3A4;PTPN2;GPBAR1;GMNN;BCHE;PTPN1;PTGES;TNF;HSD11B1
TMGTY295		PDGFRB;UPP1;SRC;F10;CA2;DHODH;EGFR;PARP1;KIT;MAPK14;MAOA;BACE1;CYP3A4;ABCG2;GGPS1;ABL1;ACHE;RELA;LCK;FGFR1
TMGTY296		FDPS;PTGFR;NFE2L2;PTGER4;TRPV1;GPBAR1;PTGER2;PTGER3;SLCO1B1;SLCO1B3;AR;DNM1;HMGCR;GGPS1;GMNN;CYP3A4;MIF;GPR84;PTPN1;PPARA
TMGTY297		OXER1;FDPS;PTGS1;EHMT2;NFE2L2;TRPV1;GGPS1;GPBAR1;ALDH1A1;PPARG;PPARD;AR;FABP3;HMGCR;PPARA;GMNN;CNR2;CYP3A4;GPR84;PTPN1
TMGTY298		HDAC1;TXN;NOS2;NOS3;CYP2D6;FDPS;NFE2L2;GPBAR1;ACHE;SHBG;NOS1;AR;SLCO1B1;HMGCR;GGPS1;TRPA1;CYP3A4;TRPV1;PTPN1;ESR1
TMGTY299		CYP2C9;PTGS2;EHMT2;CYP1B1;HTR2A;CYP2D6;ATAD5;NFE2L2;IDH1;HTR1A;OPRM1;AR;BCHE;OPRD1;TRPA1;GMNN;CYP2C19;CYP3A4;SMAD3;PTPN1
TMGTY300		BCHE;EHMT2;CYP2D6;ESR1;NFE2L2;IDH1;F3;MAOA;SMAD3;SHBG;OPRK1;OPRM1;AR;CYP2C19;OPRD1;GMNN;ACHE;CYP3A4;DRD1;KCNH2
TMGTY301		BACE1;ABCG2;POLK;CA1;CYP19A1;CA7;CA12;APEX1;CA9;MAOA;AR;CYP2C19;MAPT;NFE2L2;GMNN;ACHE;CYP3A4;PTGS1;PTPN1;MAPK14
TMGTY302		FDPS;PTGFR;NFE2L2;PTGER4;GPR84;GPBAR1;PTGER2;PTGER3;SLCO1B1;SLCO1B3;AR;DNM1;HMGCR;GGPS1;GMNN;CYP3A4;MIF;TRPV1;PTPN1;PPARA
TMGTY303		CYP2C9;SLC6A2;ADORA2B;MAOB;NFE2L2;CYP19A1;VKORC1;CYP1A2;VKORC1L1;SHBG;GMNN;MAOA;AR;BCHE;ALDH1A1;ACHE;PTPN1;MVK;CYP3A4;ALOX15
TMGTY304		NR3C1;EHMT2;SERPINA6;ESR1;ATAD5;NFE2L2;IDH1;CYP19A1;PTGES;SMAD3;SHBG;SLCO1B3;AR;BCHE;GPBAR1;GMNN;PTPN1;CYP3A4;TNF;HSD11B1
TMGTY305		SLCO1B1;NR3C1;EHMT2;SERPINA6;ESR1;ATAD5;NFE2L2;IDH1;CYP19A1;PTGES;HIF1A;SMAD3;SHBG;AR;GPBAR1;GMNN;CYP3A4;PTPN1;TNF;HSD11B1
TMGTY306	TAAR1	SLC6A3;SLC6A2;CYP2D6;SLC6A4;CYP2A13;NISCH;HTR2B;ADRA2A;ADRA2B;ADRA2C;HRH4;HTR2A;CYP2A6;KLK7;GMNN;LMNA;DRD1;KDM1A;HTR1A;HRH3
TMGTY307	AKR1B1;AKR1B10	PTGS2;PTGS1;ACP1;CXCL8;APP;SNCA;ALB;KCNT2;MAPT;PTPRF;SAE1;AKR1A1;TTR;GPBAR1;AKR1C4;PTPN2;PTPN1;AKR1C1;AKR1C2;AKR1C3
TMGTY308		CA9;EHMT2;NFE2L2;CA5A;CA2;CA1;CA14;CA7;CA12;GMNN;APEX1;HCAR2;AR;TRPA1;PTPN1;ACHE;CYP3A4;AKR1B1;TDP1;AKR1C3
TMGTY309		FDPS;CA9;CNR2;CYP2D6;MPEG1;NFE2L2;ALOX5;CA7;CA12;GPR84;CA1;AR;DNM1;LSS;GGPS1;GMNN;EHMT2;CYP3A4;TRPV1;PTPN1
TMGTY310		PTGS2;NR3C1;EHMT2;CYP2D6;PTGES;NFE2L2;IDH1;CYP19A1;SMAD3;SHBG;ATAD5;SLCO1B1;AR;CYP2C19;HMGCR;GPBAR1;GMNN;CYP3A4;PTPN1;HSD11B1
TMGTY311		NR3C1;BACE1;PTGS1;EHMT2;HSD17B10;PTGS2;ATAD5;NFE2L2;IDH1;CYP19A1;CA7;CA12;SMAD3;SHBG;AR;GPBAR1;GMNN;CYP3A4;AKR1B1;PTPN1
TMGTY312		CNR1;FDPS;CNR2;CYP2D6;MPEG1;TRPV1;ALOX5;PPARA;TLR2;PLA2G2C;AR;DNM1;LSS;GGPS1;ACHE;CYP3A4;SCD;GPR84;HTR1A;FABP3
TMGTY313		SLCO1B1;NR3C1;SERPINA6;ESR1;PTGES;NFE2L2;IDH1;CYP19A1;SMAD3;SHBG;ATAD5;AR;BCHE;GPBAR1;GMNN;PTPN1;HSD11B2;CYP3A4;TNF;HSD11B1
TMGTY314		BRCA1;APEX1;NR3C1;SERPINA6;ESR1;ATAD5;NFE2L2;IDH1;SMAD3;SHBG;ALDH1A1;AR;IL2;GPBAR1;GMNN;CYP3A4;AKR1B1;PTPN1;TNF;HSD11B1
TMGTY315	MAOA;CDK5	KDM1A;CYP1A2;IDO1;CDK1;ADORA2A;CDC25B;GSK3A;ABCG2;GSK3B;AHR;MAOB;CDK2;MAPK1;DBF4;AURKB;CDK7;CDK9;CYP3A4;CFTR;BACE1
TMGTY316		CYP2C9;NR3C1;EHMT2;CYP2D6;ESR1;PTGES;NFE2L2;IDH1;CYP19A1;SMAD3;SHBG;ATAD5;AR;CYP2C19;HMGCR;GPBAR1;GMNN;CYP3A4;PTPN1;HSD11B1
TMGTY317		CYP2C9;F2;EHMT2;CYP2D6;KCNH2;NFE2L2;IDH1;CYP2C19;SHBG;OPRK1;OPRM1;AR;BCHE;OPRD1;GPBAR1;GMNN;ACHE;CYP3A4;DPP4;PTPN1
TMGTY318		CA2;IARS;ALOX5;CYP2D6;PTPN1;CDC25B;CA1;IDO1;GPR35;MAOA;AR;VDR;EHMT2;NFE2L2;GMNN;CYP3A4;MCL1;PYGL;ALDH1A1;BCL2
TMGTY319		SLCO1B1;NR3C1;GLRA2;SERPINA6;CYP2D6;PTGES;NFE2L2;IDH1;CYP19A1;MIF;SHBG;AR;EHMT2;HMGCR;GPBAR1;GMNN;CYP3A4;SMAD3;PTPN1;TNF
TMGTY320		CNR1;FDPS;CNR2;CYP2D6;MPEG1;TRPV1;ALOX5;PPARA;TLR2;PLA2G2C;AR;DNM1;LSS;GGPS1;ACHE;CYP3A4;SCD;GPR84;HTR1A;FABP3
TMGTY321		CYP2C9;ADORA2A;ADORA2B;CYP2D6;BACE1;CYP2A13;CYP19A1;CA9;ACHE;CA12;GMNN;AR;CYP2C19;CYP2A6;TSHR;PTPN1;TRPA1;CYP3A4;ALDH1A1;ADORA1
TMGTY322		CA1;CA9;EHMT2;CYP2D6;NFE2L2;PTPN1;CYP19A1;CA7;CA12;ACHE;AR;CYP2C19;CYP2A6;GGPS1;GMNN;TRPA1;CYP3A4;TRPV1;ALDH1A1;ABCG2
TMGTY323	DAO	PTGS2;CA9;EHMT2;CA2;CA1;CA7;CA12;CYP2C19;SLC22A11;APEX1;GMNN;SLC22A6;CYP3A4;PARP1;ABCG2;PTPN1;PTGS1;SLC22A8;TDP1;TYR
TMGTY324		CYP2C9;SLC6A2;BCHE;EHMT2;CYP2D6;ESR1;NFE2L2;CDC25A;ACHE;SMAD3;SHBG;ALOX15;AR;CYP2C19;GPBAR1;GMNN;TRPA1;CYP3A4;PTPN1;NR1H3
TMGTY325	CYP1B1	RAB9A;CYP1A1;CYP1A2;CBR1;PTGS2;GSTM1;CYP19A1;CA7;PTGS1;XDH;MAPK14;MAPK10;AURKB;HSD17B1;CYP2C19;CA12;CA4;AMY1A;ABCC1;NQO2
TMGTY326		BACE1;F2;F3;ACPP;CYP2D6;ESR1;CA2;DRD2;MAOA;DRD1;GMNN;SIGMAR1;EHMT2;CYP2C19;ACHE;PTPN1;ESR2;CYP3A4;HTR1A;TAAR1
TMGTY327		SLCO1B1;NR3C1;SERPINA6;ESR1;PTGES;NFE2L2;IDH1;CYP19A1;SMAD3;SHBG;ATAD5;AR;BCHE;GPBAR1;GMNN;CYP2C19;CYP3A4;PTPN1;TNF;HSD11B1
TMGTY328	CA9;CA3;CA2;CA1;CA14;CA7;CA12;CA6;CA5A	CA5B;HSD17B10;EHMT2;CYP1B1;ESR2;MB;EGFR;LYPLA2;CA13;MT-CO2;CA4;FUT7;LYPLA1;AKR1B1;CYP3A4;NTSR1;POLK;HPGD;GAA;ALPL
TMGTY329		FDPS;PTGFR;NFE2L2;PTGER4;TRPV1;GPBAR1;PTGER2;PTGER3;SLCO1B1;SLCO1B3;AR;DNM1;HMGCR;GGPS1;GMNN;CYP3A4;MIF;GPR84;PTPN1;PPARA
TMGTY330		SLCO1B1;NR3C1;EHMT2;SERPINA6;ESR1;PTGES;NFE2L2;IDH1;SMAD3;SHBG;SLCO1B3;AR;BCHE;HMGCR;GPBAR1;GMNN;PTPN1;CYP3A4;TNF;HSD11B1
TMGTY331		CYP2C9;BACE1;PTGS1;ESR2;CYP2D6;ESR1;NFE2L2;CYP19A1;CA7;ABCG2;CA12;CA9;BCHE;AR;CYP2C19;GMNN;ACHE;CYP3A4;PDE4D;PTPN1
TMGTY332		CNR1;BACE1;ABCG2;CNR2;PTGS2;CA7;ALOX5;MAOA;PTGS1;CA12;MAPK14;CA9;ABCB1;PTAFR;LSS;ACHE;TRPA1;CYP3A4;PDE4D;ALDH1A1
TMGTY333		NR3C1;EHMT2;SERPINA6;CYP2D6;ESR1;NFE2L2;IDH1;CYP2C19;SMAD3;SHBG;AR;TRPM8;HIF1A;GPBAR1;GMNN;BCHE;CYP3A4;DPP4;PTPN1;HSD11B1
TMGTY334		SLCO1B1;NR3C1;EHMT2;SERPINA6;ESR1;NFE2L2;IDH1;SMAD3;SHBG;SLCO1B3;AR;CYP3A4;PTPN2;GPBAR1;GMNN;BCHE;PTPN1;PTGES;TNF;HSD11B1
TMGTY335		ADORA2A;VDR;CYP2D6;CDC25B;IDH1;CACNA1C;IDO1;GPR35;NR1I2;MAOA;AR;CYP2C19;EHMT2;NFE2L2;GMNN;CYP3A4;MCL1;PYGL;PTPN1;BCL2
TMGTY336		CNR1;FDPS;EHMT2;CNR2;ESR2;CYP2D6;ESR1;NFE2L2;ADA;ACHE;ALDH1A1;SHBG;AR;LSS;GGPS1;GMNN;TRPA1;CYP3A4;TRPV1;PTPN1
TMGTY337		CYP2C9;NR3C1;EHMT2;SERPINA6;ESR1;NFE2L2;IDH1;CYP19A1;ACHE;ALDH1A1;SHBG;AR;BCHE;GPBAR1;GMNN;CYP2C19;CYP3A4;SMAD3;PTPN1;TNF
TMGTY338		SLCO1B1;NR3C1;EHMT2;SERPINA6;ESR1;PTGES;NFE2L2;IDH1;SMAD3;SHBG;SLCO1B3;AR;BCHE;HMGCR;GPBAR1;GMNN;PTPN1;CYP3A4;TNF;HSD11B1
TMGTY339		CYP2C9;NR3C1;EHMT2;CYP2D6;ESR1;PTGES;NFE2L2;IDH1;CYP19A1;SMAD3;SHBG;AR;BCHE;HMGCR;GPBAR1;GMNN;CYP2C19;PTPN1;CYP3A4;HSD11B1
TMGTY340		PTGS2;PTGS1;EHMT2;AKR1B1;CA2;CA1;MMP9;GPBAR1;CA12;PPARG;PPARD;AR;MMP8;PPARA;ACHE;CYP3A4;CYP19A1;MMP2;PTPN1;CA9
TMGTY341		CYP2C9;F2;EHMT2;CYP2D6;KCNH2;NFE2L2;IDH1;CYP2C19;SIGMAR1;OPRK1;OPRM1;AR;BCHE;OPRD1;TRPA1;GMNN;ACHE;CYP3A4;DPP4;PTPN1
TMGTY342		FDPS;VDR;FABP3;MPEG1;TRPV1;ALOX5;PPARA;IDO1;HTR1A;SHBG;AR;DNM1;EHMT2;GGPS1;PTPN1;CNR2;CYP3A4;GPR84;ALDH1A1;CA2
TMGTY343		NR3C1;CYP2D6;ESR1;PTGES;NFE2L2;IDH1;GGPS1;ACHE;SMAD3;SHBG;ALDH1A1;AR;BCHE;GPBAR1;GMNN;TRPA1;PTPN1;CYP2C19;CYP3A4;HSD11B1
TMGTY344	CA9;CA12	CA5B;CA5A;CYP19A1;CYP1B1;HSD17B10;FDPS;CA3;CA2;CA1;CA14;CA7;CA6;CYP2E1;CA4;EHMT2;FEN1;GGPS1;CYP3A4;HSD17B3;CA13
TMGTY345		TXN;PTGFR;EHMT2;SHBG;CYP2D6;PTGER4;NFE2L2;IDH1;PTGER2;PTGER3;SLCO1B1;SLCO1B3;AR;HMGCR;GPBAR1;GMNN;CYP3A4;MIF;TRPV1;PTPN1
TMGTY346		BACE1;CA9;HSD17B10;PTPN1;CA2;CA1;CYP19A1;CA7;CA12;MAPK14;MAOA;AR;CYP2C19;ACHE;GMNN;ABCG2;CYP3A4;PTGS1;PDE4D;ABCB1
TMGTY347		SLCO1B1;NR3C1;EHMT2;SERPINA6;ESR1;NFE2L2;IDH1;SMAD3;SHBG;SLCO1B3;AR;CYP3A4;PTPN2;GPBAR1;GMNN;BCHE;PTPN1;PTGES;TNF;HSD11B1
TMGTY348		CYP2C9;NR3C1;SERPINA6;ESR1;PTGES;NFE2L2;IDH1;CYP19A1;MIF;SHBG;AR;BCHE;GPBAR1;GMNN;CYP2C19;PTPN1;SMAD3;CYP3A4;TNF;HSD11B1
TMGTY349		SLCO1B1;NR3C1;EHMT2;CYP2D6;ESR1;PTGES;NFE2L2;IDH1;CYP19A1;SMAD3;SHBG;ATAD5;AR;CYP2C19;HMGCR;GPBAR1;GMNN;CYP3A4;PTPN1;HSD11B1
TMGTY350		PTGS2;CA9;EHMT2;CYP2D6;NFE2L2;CA1;CYP19A1;CA7;CA12;CYP2C19;ALDH1A1;PTGS1;AR;IDH1;CA2;GMNN;ABCG2;CYP3A4;SMAD3;PTPN1
TMGTY351	PSIP1;L3MBTL1;POLI;POLB;KDM4E;GAA	BLM;HSD17B10;EHMT2;MAPT;MPHOSPH8;WRN;APEX1;SUMO1;KDM4A;GLS;FEN1;MCL1;BAZ2B;MAPK10;RECQL;ALPI;ALPPL2;POLK;CFTR;POLH
TMGTY352	SLCO1B1;SLCO1B3	CYP2C9;CYP2C8;PGD;ACE;TTR;HSD11B2;IDH1;SLCO2B1;HPGD;ALOX15;MAPK1;HMGCR;GLP1R;GMNN;AGTR2;AGTR1;BCL2;GPR35;CYP3A4;HSD11B1
TMGTY353		BACE1;PTGS1;CYP1B1;ESR2;CYP2D6;ESR1;PDE4D;CYP19A1;CA7;CA12;CA9;MAOA;CYP2C19;GMNN;ACHE;PTPN1;POLK;CYP3A4;HSD17B10;ABCG2
TMGTY354		FDPS;PTGFR;CYP2D6;GPR84;PTGER4;NFE2L2;GPBAR1;PTGER2;PTGER3;SLCO1B1;SLCO1B3;AR;HMGCR;GGPS1;GMNN;CYP3A4;MIF;TRPV1;PTPN1;PPARA
TMGTY355		CYP2C9;NR3C1;EHMT2;CYP2D6;SERPINA6;NFE2L2;IDH1;CYP19A1;CYP2C19;ALDH1A1;SHBG;AR;BCHE;GPBAR1;GMNN;ACHE;CYP3A4;SMAD3;TRPV1;PTPN1
TMGTY356		FDPS;F2;EHMT2;ESR2;CYP2D6;ESR1;CA2;CA1;NOS1;CA9;PLAU;CA12;PRSS1;AKT2;BACE1;CYP2A6;ACHE;TAAR1;CYP3A4;PTPN1
TMGTY357		CYP2C9;NR3C1;SERPINA6;ESR1;NFE2L2;IDH1;CYP19A1;ACHE;ALDH1A1;SHBG;CYP2C19;AR;BCHE;GPBAR1;GMNN;TRPA1;CYP3A4;SMAD3;TRPV1;PTPN1
TMGTY358		SLCO1B1;NR3C1;CYP2D6;SERPINA6;ESR1;PTGES;NFE2L2;IDH1;HIF1A;SMAD3;SHBG;ATAD5;AR;BCHE;GPBAR1;GMNN;CYP2C19;CYP3A4;PTPN1;HSD11B1
TMGTY359		SLCO1B1;NR3C1;CYP2D6;SERPINA6;ESR1;PTGES;NFE2L2;IDH1;CYP19A1;SMAD3;SHBG;AR;BCHE;GPBAR1;GMNN;PTPN1;NR1H3;HSD11B2;CYP3A4;HSD11B1
TMGTY360		CYP2C9;FDPS;NR3C1;CYP19A1;SERPINA6;GPR84;NFE2L2;ALOX5;GPBAR1;ALDH1A1;SHBG;AR;LSS;GGPS1;GMNN;TRPA1;CYP3A4;TRPV1;PTPN1;ESR1
TMGTY361		CYP2C9;NOS1;NOS2;EHMT2;TAAR1;NFE2L2;CYP2D6;BACE1;PNP;ADA;F2;NOS3;CDK1;AR;CYP2C19;TK1;ACHE;CYP3A4;FDPS;CHEK1
TMGTY362		EPAS1;EHMT2;CYP2D6;DPYD;PNP;ALB;PARP1;ACHE;CYP3A4;HTR1D;CDK2;AR;HTR2A;TK1;GMNN;TRPA1;F10;XDH;HTR1A;CDK1
TMGTY363		CYP2C9;BACE1;PTGS1;ESR2;CYP2D6;ESR1;CA2;CYP19A1;CA7;ABCG2;CA12;MAOA;CYP2C19;TK1;GMNN;ACHE;CYP3A4;POLK;PTPN1;CYP1B1
TMGTY364		CYP2C9;NR3C1;EHMT2;SERPINA6;CYP2D6;ESR1;ATAD5;NFE2L2;IDH1;CYP19A1;ACHE;SMAD3;SHBG;AR;BCHE;GPBAR1;GMNN;CYP2C19;CYP3A4;PTPN1
TMGTY365		SLCO1B1;NR3C1;EHMT2;SERPINA6;ESR1;PTGES;NFE2L2;IDH1;ALOX15;SMAD3;SHBG;SLCO1B3;AR;BCHE;GPBAR1;GMNN;PTPN1;MIF;CYP3A4;HSD11B1
TMGTY366		SLCO1B1;NR3C1;CYP2D6;SERPINA6;ESR1;PTGES;NFE2L2;IDH1;CYP19A1;SMAD3;SHBG;AR;BCHE;GPBAR1;GMNN;CYP2C19;PTPN1;NR1H3;CYP3A4;HSD11B1
TMGTY367		EHMT2;F3;CYP2D6;ESR1;NFE2L2;IDH1;DRD2;SMAD3;SHBG;OPRK1;OPRM1;AR;CYP2C19;OPRD1;GMNN;ACHE;CYP3A4;DRD1;BCHE;HTR1A
TMGTY368		SLCO1B1;NR3C1;CYP2D6;SERPINA6;ESR1;PTGES;NFE2L2;IDH1;CYP19A1;HIF1A;SMAD3;SHBG;AR;BCHE;GPBAR1;GMNN;CYP2C19;PTPN1;CYP3A4;HSD11B1
TMGTY369		SLCO1B1;NR3C1;CYP2D6;SERPINA6;ESR1;PTGES;NFE2L2;IDH1;CYP19A1;SMAD3;SHBG;AR;BCHE;GPBAR1;GMNN;CYP2C19;PTPN1;NR1H3;CYP3A4;HSD11B1
TMGTY370	CA9;CA2;CA1;CA14;CA7;CA12;CA4	CA5B;CA5A;CYP1B1;AURKB;HSD17B10;MB;CA3;LYPLA1;LYPLA2;CA13;CA6;CYP2E1;MAPK14;ABCB1;MT-CO2;ABCG2;CYP3A4;ESR2;AKR1B1;GAA
TMGTY371		CYP2C9;PTGS2;PTGS1;ESR2;CYP2D6;ESR1;CA2;CYP19A1;CA7;ABCG2;CA12;AR;CYP2C19;BACE1;NFE2L2;GMNN;ACHE;CYP3A4;PTPN1;NMUR2
TMGTY372		NR3C1;CYP2D6;SERPINA6;ESR1;PTGES;NFE2L2;IDH1;CYP19A1;SMAD3;SHBG;OPRM1;AR;BCHE;ADH1A;GPBAR1;GMNN;ACHE;PTPN1;CYP3A4;HSD11B1
TMGTY373		OXER1;FDPS;EHMT2;GPR132;SCD;GGPS1;GPBAR1;TRPV1;TLR2;PPARG;PPARD;AR;DNM1;FABP3;HMGCR;PPARA;FABP5;PTPN1;GPR84;CYP3A4
TMGTY374		NR3C1;EHMT2;CYP2D6;ESR1;ATAD5;NFE2L2;IDH1;CYP19A1;CA7;CA12;SMAD3;SHBG;CA9;AR;CYP2C19;GPBAR1;GMNN;BCHE;CYP3A4;PTPN1
TMGTY375		CYP2C9;FDPS;CNR2;CNR1;ESR1;CYP2D6;MPEG1;TRPV1;ALOX5;TK1;AR;DNM1;LSS;GGPS1;CYP2C19;CYP3A4;GPR84;HTR1A;PPARA;CHEK1
TMGTY376		SLCO1B1;NR3C1;EHMT2;SERPINA6;ESR1;PTGES;NFE2L2;IDH1;SMAD3;SHBG;SLCO1B3;AR;BCHE;GPBAR1;GMNN;CYP2C19;PTPN1;MIF;CYP3A4;HSD11B1
TMGTY377		FDPS;PTGFR;NFE2L2;PTGER4;TRPV1;GPBAR1;PTGER2;PTGER3;SLCO1B1;SLCO1B3;AR;DNM1;HMGCR;GGPS1;GMNN;CYP3A4;MIF;GPR84;PTPN1;PPARA
TMGTY378	SAE1;AKR1B10;ALB;GPBAR1	UBE2I;SLC10A2;SLC12A5;ACP1;SERPINA6;NR1I2;TTR;G6PD;VKORC1;KAT2B;VKORC1L1;SHBG;PTPRF;AKR1A1;CXCR4;NR1H4;PTPN2;AKR1B1;EP300;AKR1C3
TMGTY379		BACE1;PTGS1;POLK;HSD17B10;DHFR;CA13;CA1;CA7;ABCG2;CA12;HSP90AB1;CA9;MAOA;AURKB;GMNN;ACHE;CYP3A4;PDE4D;MAPK14;ABCB1
TMGTY380		BACE1;ABCG2;DHFR;F10;CA2;DHODH;MAOA;CA7;PARP1;CA12;MAPK14;CA9;CA1;GGPS1;ACHE;RELA;PTGS1;PDE4D;CYP3A4;FGFR1
TMGTY381		CA9;EHMT2;CA2;CA1;CA14;CA7;CA12;GMNN;ALDH1A1;APEX1;HCAR2;PTGS1;AR;NFE2L2;PTPN1;TRPA1;CYP3A4;AKR1B1;TDP1;AKR1C3
TMGTY382		CNR1;FDPS;CNR2;CYP2D6;MPEG1;TRPV1;ALOX5;PPARA;TLR2;PLA2G2C;AR;DNM1;LSS;GGPS1;ACHE;CYP3A4;SCD;GPR84;HTR1A;FABP3
TMGTY383	PTPN1	CYP2C9;PGF;AKR1B10;ACP1;KDM4E;ESR2;PTGES;GPBAR1;PTPRF;PTPRC;PTPRB;PTPRA;NOD2;MCL1;PTPN2;CYP3A4;NOD1;SUMO1;CYP2C19;HSD11B1
TMGTY384		SIRT3;NOS1;F2;EHMT2;CYP2D6;SGK1;KCNH2;DHFR;NFE2L2;CPA1;DRD2;F10;CYP2C9;BCHE;AR;MAPK10;ACHE;CYP3A4;DPP4;CYP2C19
TMGTY385		CYP2C9;FDPS;NR3C1;CYP19A1;SERPINA6;GPR84;NFE2L2;ALOX5;GPBAR1;ALDH1A1;SHBG;AR;LSS;GGPS1;GMNN;TRPA1;CYP3A4;TRPV1;PTPN1;ESR1
TMGTY386		CNR1;FDPS;CNR2;CYP2D6;MPEG1;TRPV1;ALOX5;PPARA;TLR2;PLA2G2C;AR;DNM1;LSS;GGPS1;ACHE;CYP3A4;SCD;GPR84;HTR1A;FABP3
TMGTY387		BACE1;ELANE;EHMT2;ESR1;CDC25B;CYP19A1;ABCG2;PTGS1;HPGD;APEX1;MAOA;RECQL;MCL1;MAPT;CA2;ACHE;CYP3A4;POLK;PTPN1;BCL2
TMGTY388		SLCO1B1;NR3C1;EHMT2;SERPINA6;ESR1;PTGES;NFE2L2;IDH1;CYP19A1;SMAD3;SHBG;AR;BCHE;GPBAR1;GMNN;PTPN2;PTPN1;CYP3A4;TNF;HSD11B1
TMGTY389		BRCA1;RAB9A;CA9;NFE2L2;PTPN1;CYP19A1;CA7;ABCG2;CA12;MAOB;NPC1;AR;CYP2C19;CYP2A6;ACHE;GMNN;TRPA1;CYP3A4;ALDH1A1;CA1
TMGTY390		AOC1;SAT1;TK1;ATIC;CXCR4;CYP2D6;CA2;CDK7;ALB;HIF1A;HSP90AB1;CDK1;CDK2;AR;CDK4;EHMT2;MMP9;GMNN;CDK9;CYP3A4
TMGTY391	CA5B;CA9;ESR2;CA3;CA2;CA1;CA14;CA7;CA12;CA6;AKR1B1;CA4;CA5A	PTGS2;HSD17B10;EHMT2;CASP2;NFE2L2;MB;EGFR;ESR1;CA13;MT-CO2;NTSR1;APEX1;HCAR2;LYPLA1;CYP19A1;CYP1B1;CYP3A4;POLK;GAA;ALPL
TMGTY392		PTGS2;CA9;CA14;CYP2D6;CA2;CA1;DAO;CA7;CA12;ACHE;PARP1;ABCB1;AR;CYP2C19;NFE2L2;GMNN;ABCG2;CYP3A4;PTGS1;PTPN1
TMGTY393		CYP2C9;BACE1;CA9;ESR2;CYP2D6;ESR1;ALDH1A1;CYP19A1;CA7;PTGS1;CA12;MAOA;CYP2C19;CYP2A6;ACHE;GMNN;ABCG2;PTPN1;PDE4D;CYP3A4
TMGTY394		CNR1;FDPS;EHMT2;CNR2;NFE2L2;CYP2D6;MPEG1;TRPV1;ALOX5;GPBAR1;SHBG;AR;DNM1;LSS;GGPS1;CYP3A4;GPR84;HTR1A;PPARA;ESR1
TMGTY395		BACE1;ABCG2;ESR1;ALDH1A1;CA13;CA1;CYP19A1;CA7;CA9;CA12;MAOA;PTGS1;AR;BCHE;ACHE;GMNN;TRPA1;CYP3A4;PDE4D;PTPN1
TMGTY396		BACE1;ABCG2;CYP1B1;HSD17B10;CYP1A1;CA2;CA1;CYP19A1;CA7;CA12;MAPK14;CA9;MAOA;MAPK10;AURKB;ACHE;CYP3A4;POLK;PTPN1;ABCB1
TMGTY397		MAPK14;CA9;EHMT2;TAAR1;CYP2D6;DHFR;NFE2L2;CA1;PTGS1;CA12;TRPA1;MAOA;AR;CYP2C19;CYP2A6;CA2;ACHE;CYP3A4;ALDH1A1;ABCG2
TMGTY398	BCHE	BACE1;NR3C1;VDR;SERPINA6;CYP2D6;CASP1;NFE2L2;CYP19A1;SRD5A2;APEX1;SHBG;AR;HRH3;SLC22A2;CHRNE;ACHE;SRD5A1;SENP8;SIGMAR1;CBX1
TMGTY399		CNR1;FDPS;EHMT2;CNR2;NFE2L2;CYP2D6;MPEG1;GPR84;ALOX5;PPARA;SHBG;AR;DNM1;LSS;GGPS1;ACHE;CYP3A4;TRPV1;HTR1A;ESR1
TMGTY400		CYP2C9;FDPS;CNR2;CNR1;NFE2L2;CYP2D6;ESR1;GPR84;TK1;ADA;AR;CYP2C19;EHMT2;MPEG1;GGPS1;GMNN;DNM1;CYP3A4;TRPV1;CHEK1
TMGTY401		NR3C1;SERPINA6;ESR1;PTGES;NFE2L2;IDH1;CYP19A1;CYP2C19;SMAD3;SHBG;ALDH1A1;AR;BCHE;GPBAR1;GMNN;ITGAL;PTPN1;CYP3A4;TNF;HSD11B1
TMGTY402		FDPS;PTGFR;NFE2L2;PTGER4;TRPV1;GPBAR1;PTGER2;PTGER3;SLCO1B1;SLCO1B3;AR;DNM1;HMGCR;GGPS1;GMNN;CYP3A4;MIF;GPR84;PTPN1;PPARA
TMGTY403		SLCO1B1;NR3C1;AKR1B10;SERPINA6;ESR1;PTGES;NFE2L2;IDH1;CYP19A1;SMAD3;SHBG;ATAD5;AR;BCHE;EHMT2;GPBAR1;GMNN;PTPN1;CYP3A4;HSD11B1
TMGTY404		BACE1;HSD17B10;F3;ESR2;CYP2D6;KCNH2;CA2;ESR1;DRD2;ABCG2;DRD1;MAOB;MAOA;EHMT2;CYP2C19;NFE2L2;GMNN;ACHE;CYP3A4;HTR1A
TMGTY405		BACE1;ELANE;EHMT2;ESR1;CDC25B;CYP19A1;ABCG2;PTGS1;APEX1;MAOA;RECQL;MCL1;MAPT;PTPN1;ACHE;CYP3A4;POLK;HPGD;CSNK2A1;BCL2
TMGTY406		CNR1;FDPS;CA9;CNR2;CYP2D6;NFE2L2;PTPN1;CA12;ACHE;CYP2C9;AR;CYP2C19;CYP2A6;EHMT2;GGPS1;GMNN;TRPA1;CYP3A4;TRPV1;ALDH1A1
TMGTY407		CYP2C9;BACE1;PTGS1;EHMT2;ESR2;CYP2D6;ESR1;NFE2L2;IDH1;CYP19A1;CA12;SHBG;AR;CYP2C19;GMNN;ACHE;CYP3A4;POLK;PTPN1;HSD17B10
TMGTY408		PTGS2;ELANE;CYP2D6;CDC25B;ABCB1;DAO;PARP1;CES1;CDK2;CYP2C19;MCL1;MAPT;ACHE;GMNN;ABCG2;CYP3A4;PTGS1;HPGD;CSNK2A1;BCL2
TMGTY409		SLCO1B1;NR3C1;SERPINA6;ESR1;PTGES;NFE2L2;IDH1;CYP19A1;CYP2C19;ALDH1A1;SHBG;AR;BCHE;GPBAR1;GMNN;TRPA1;PTPN1;SMAD3;CYP3A4;HSD11B1
TMGTY410		SLCO1B1;NR3C1;SERPINA6;ESR1;PTGES;NFE2L2;IDH1;CYP19A1;SMAD3;SHBG;ATAD5;SLCO1B3;AR;BCHE;GPBAR1;GMNN;PTPN1;CYP3A4;TNF;HSD11B1
TMGTY411	CA5B;CA9;CA3;CA2;CA1;CA14;CA7;CA12;CA6;EGFR;CA4;CA5A	APEX1;HSD17B10;EHMT2;ESR2;MB;POLK;CYP19A1;CA13;MT-CO2;NTSR1;MAPK14;FEN1;CYP1B1;PTPN1;CASP2;CYP3A4;AKR1B1;HPGD;GAA;ALPL
TMGTY412		CYP2C9;BACE1;ABCG2;CYP1B1;ESR2;CYP2D6;CYP1A1;CYP19A1;CA7;PTGS1;CA12;APEX1;MAOA;CYP2C19;BCHE;ACHE;PTPN1;POLK;CYP3A4;ESR1
TMGTY413	HSD17B10;CYP19A1;LCK	CYP11B1;SRC;CA9;EHMT2;KDM4E;FYN;CA12;HPGD;APEX1;ALOX15;CYP2C19;KDR;MAPT;UGT1A4;RECQL;CYP3A4;HSD17B3;POLK;ALDH1A1;MAPK14
TMGTY414		BACE1;ABCG2;ESR2;CYP2D6;ESR1;PTPN1;CA2;CA1;CYP19A1;CA7;CA12;MAPK14;PPARG;PTGS1;REN;PPARA;GMNN;ACHE;CYP3A4;CA9
TMGTY415		BACE1;CYP1A2;ESR2;ESR1;CA2;CA1;CYP19A1;CA7;PTGS1;CA12;MAPK14;CA9;MAOA;ADORA2B;ACHE;HSP90AA1;CYP3A4;PTPN1;CSNK2A1;ABCG2
TMGTY416	SLCO1B1;SLCO1B3	CYP2C9;CYP2C8;PGD;ACE;TTR;HSD11B2;IDH1;SLCO2B1;HPGD;ALOX15;AR;HMGCR;GLP1R;GMNN;AGTR2;AGTR1;BCL2;GPR35;CYP3A4;HSD11B1
TMGTY417		TXN;NR3C1;CYP2D6;ESR1;NFE2L2;IDH1;GGPS1;OPRM1;ACHE;SHBG;SLCO1B1;AR;BCHE;HMGCR;GPBAR1;GMNN;TRPA1;CYP3A4;TRPV1;PTPN1
TMGTY418		SLCO1B1;NR3C1;SERPINA6;ESR1;PTGES;NFE2L2;IDH1;CYP19A1;SMAD3;SHBG;SLCO1B3;AR;BCHE;GPBAR1;GMNN;PTPN1;NR1H3;CYP3A4;TNF;HSD11B1
TMGTY419		NR3C2;NR3C1;SERPINA6;ESR1;PRKCA;NFE2L2;IDH1;PRKCD;TRPA1;SMAD3;SHBG;ATAD5;AR;BCHE;GPBAR1;GMNN;PGR;PTPN1;CYP3A4;HSD11B1
TMGTY420		APEX1;NR3C1;EHMT2;ATAD5;NFE2L2;IDH1;CYP19A1;CA7;CA12;SMAD3;SHBG;PRKCA;AR;TNF;GMNN;IL2;CYP3A4;AKR1B1;PTPN1;CA9
TMGTY421		PLG;CYP1A2;ACPP;ARSA;CYP2D6;PRSS1;DDR2;NR4A1;PARP1;PLAU;CTSG;MAPK14;KLK1;CDK2;CYP2A6;ADA;CASR;MAPK9;SQLE;CSNK2A1
TMGTY422		SLCO1B1;NR3C1;AKR1B10;SERPINA6;PTGES;NFE2L2;IDH1;HIF1A;SMAD3;SHBG;ATAD5;AR;BCHE;HMGCR;GPBAR1;GMNN;DCTPP1;CYP3A4;PTPN1;HSD11B1
TMGTY423		CA9;EHMT2;CA2;CA1;CA14;CA7;CA12;GMNN;ALDH1A1;APEX1;HCAR2;PTGS1;AR;NFE2L2;PTPN1;TRPA1;CYP3A4;AKR1B1;TDP1;AKR1C3
TMGTY424		CYP2C9;F3;CYP2D6;ESR1;PTPN1;NFE2L2;IDH1;DRD2;MAOA;DRD1;OPRK1;OPRM1;AR;CYP2C19;EHMT2;GMNN;ACHE;CYP3A4;HTR1A;OPRD1
TMGTY425		CNR1;CYP2C9;F2;CNR2;NFE2L2;CYP2D6;MMP13;DHFR;DPP4;MAOB;MAOA;SOAT1;CYP2C19;EHMT2;GGPS1;GMNN;TRPA1;CYP3A4;TRPV1;AR
TMGTY426		CNR1;FDPS;CA9;CNR2;ALOX5;CYP2D6;NFE2L2;PTPN1;CYP19A1;NR3C1;ACHE;AR;BCHE;EHMT2;GGPS1;GMNN;TRPA1;CYP3A4;TRPV1;ALDH1A1
TMGTY427		SOAT2;BACE1;ABCG2;SOAT1;CYP2D6;ESR1;NFE2L2;CYP19A1;CA7;CA12;MAPK14;ABCB1;AR;PTAFR;GMNN;ACHE;CYP3A4;PTGS1;PDE4D;CYP2C19
TMGTY428		PTGS2;NR3C1;EHMT2;CYP2D6;ESR1;ATAD5;NFE2L2;IDH1;CYP19A1;HIF1A;SMAD3;SHBG;AR;CYP2C19;HMGCR;GPBAR1;GMNN;BCHE;CYP3A4;PTPN1
TMGTY429		BRCA1;APEX1;NR3C1;LGALS3;ESR1;PTPN1;NFE2L2;IDH1;CA12;SMAD3;SHBG;ATAD5;AR;IL2;GPBAR1;GMNN;CYP3A4;POLK;AKR1B1;TNF
TMGTY430		CNR1;FDPS;CNR2;NFE2L2;CYP2D6;MPEG1;GPR84;ALOX5;ACHE;HTR1A;AR;DNM1;LSS;GGPS1;PTPN1;TRPA1;CYP3A4;TRPV1;ALDH1A1;CYP2A6
TMGTY431		CNR1;BACE1;ABCG2;CNR2;ESR2;HSD17B10;ESR1;POLK;ALOX5;CYP19A1;CA7;CA12;CA9;MAOA;LSS;ACHE;TRPA1;CYP3A4;PTGS1;ALDH1A1
TMGTY432		BACE1;PTGS1;ESR2;CYP2D6;ESR1;CA2;CA1;CYP19A1;TAAR1;CA12;MAPK14;CA9;AR;MAPK10;ACHE;GMNN;ABCG2;CYP3A4;PTPN1;CA7
TMGTY433		NR3C1;CYP2D6;SERPINA6;ESR1;PTGES;NFE2L2;IDH1;CYP2C19;SMAD3;SHBG;ALDH1A1;AR;BCHE;GPBAR1;GMNN;TRPA1;PTPN1;HSD11B1;CYP3A4;NR1H3
TMGTY434		CNR1;FDPS;CNR2;TLR2;NFE2L2;MPEG1;GPR84;ALOX5;PPARA;HTR1A;SHBG;AR;DNM1;LSS;GGPS1;PTPN1;TRPA1;CYP3A4;TRPV1;ALDH1A1
TMGTY435		FDPS;PTGFR;NFE2L2;PTGER4;TRPV1;GPBAR1;PTGER2;PTGER3;SLCO1B1;SLCO1B3;AR;DNM1;HMGCR;GGPS1;GMNN;CYP3A4;MIF;GPR84;PTPN1;PPARA
TMGTY436		CNR1;BACE1;ABCG2;CNR2;ESR2;HSD17B10;ESR1;ALOX5;CA12;CA7;PTGS1;ALDH1A1;CA9;MAOA;LSS;ACHE;TRPA1;CYP3A4;POLK;PTPN1
TMGTY437	CYP2A6;ALDH1A1	CYP2C9;HSD17B10;EHMT2;TAAR1;CYP2D6;CYP2A13;ALOX15;CYP2E1;MIF;CHRNA4;NFKB1;CHRNA7;AR;CYP2C19;MAPT;ACHE;TRPA1;CYP3A4;TRPV1;HPGD
TMGTY438		CA5B;CA9;DPYD;DHFR;CA2;CA1;ESR1;CA12;CYP1A2;GALR3;MAOB;MAOA;AR;BCHE;KIF11;GGPS1;ACHE;CYP3A4;CA5A;CDK2
TMGTY439		NR3C1;SERPINA6;ESR1;PTGES;NFE2L2;IDH1;CYP19A1;HIF1A;SMAD3;SHBG;ATAD5;AR;BCHE;GPBAR1;GMNN;PTPN1;HSD11B2;CYP3A4;TNF;HSD11B1
TMGTY440	PPARD;PPARA	OXER1;FFAR1;MT-ND4;RARG;MAOB;FFAR4;ABCB11;TLR2;PPARG;FABP4;FABP5;FABP2;FABP3;FABP1;MTOR;RBP4;PLIN5;FAAH;AR;PLIN1
TMGTY441		CA12;BACE1;ABCG2;CYP1B1;BCHE;CYP19A1;CA7;PTGS1;ALDH1A1;APEX1;CA9;MAOA;CYP2C19;MAPT;ACHE;PTPN1;POLK;CYP3A4;MAPK14;ABCB1
TMGTY442		CNR1;FDPS;CNR2;TLR2;NFE2L2;MPEG1;GPR84;ALOX5;PPARA;HTR1A;SHBG;AR;DNM1;LSS;GGPS1;PTPN1;TRPA1;CYP3A4;TRPV1;ALDH1A1
TMGTY443		NR3C1;SERPINA6;ESR1;PTGES;NFE2L2;IDH1;CYP19A1;HIF1A;SMAD3;SHBG;ATAD5;AR;BCHE;GPBAR1;GMNN;PTPN1;HSD11B2;CYP3A4;TNF;HSD11B1
TMGTY444		APEX1;NR3C1;EHMT2;SERPINA6;ESR1;ATAD5;NFE2L2;IDH1;PTGES;SMAD3;SHBG;AR;IL2;GPBAR1;GMNN;PTPN1;AKR1B1;CYP3A4;TNF;HSD11B1
TMGTY445		CA9;IDO1;ALOX5;NFE2L2;CDC25B;CA1;CA7;CA12;GPR35;GMNN;MAOA;VDR;MCL1;MAPT;CA2;PTPN1;CYP3A4;PYGL;PYGM;BCL2
TMGTY446		CYP2C9;BACE1;ABCG2;UMPS;BRCA1;CA2;CA1;CYP19A1;CA12;MAPK14;MAOA;CES2;CYP2C19;PNMT;PTPN1;ACHE;CYP3A4;PTGS1;ALDH1A1;AR
TMGTY447		CDK2;BACE1;ABCG2;CYP19A1;CYP2D6;MAOB;EHMT2;DAO;PARP1;CES1;CYP2C9;ABCB1;AR;CYP2C19;GMNN;ACHE;CYP3A4;PTGS1;PTPN1;CES2
TMGTY448		NR3C1;EHMT2;SERPINA6;ESR1;ATAD5;NFE2L2;IDH1;CYP19A1;PTGES;HIF1A;SMAD3;SHBG;AR;BCHE;GPBAR1;GMNN;PTPN1;CYP3A4;TNF;HSD11B1
TMGTY449		CYP2C9;BACE1;ABCG2;CYP1B1;CYP1A1;CYP19A1;CA7;CA12;MAPK14;CA9;MAOA;APEX1;CYP2C19;AURKB;ACHE;PTPN1;PTGS1;POLK;CYP3A4;ABCB1
TMGTY450		BACE1;ABCG2;CYP1B1;CYP1A1;PDE4D;CA1;CYP19A1;CA7;CA12;MAPK14;CA9;MAOA;MAPK10;POLK;CA2;ACHE;CYP3A4;PTGS1;PTPN1;ABCB1
TMGTY451		CYP2C9;F2;EHMT2;CYP2D6;KCNH2;F10;NFE2L2;IDH1;BCHE;SHBG;OPRK1;OPRM1;AR;CYP2C19;OPRD1;GMNN;TRPA1;CYP3A4;DPP4;PTPN1
TMGTY452		NR3C1;CYP2D6;SERPINA6;ESR1;PTGES;NFE2L2;IDH1;CYP19A1;HIF1A;SMAD3;SHBG;ATAD5;AR;BCHE;GPBAR1;GMNN;CYP2C19;PTPN1;CYP3A4;HSD11B1
TMGTY453		SLCO1B1;NR3C1;SERPINA6;ESR1;PTGES;NFE2L2;IDH1;CYP19A1;ALDH1A1;SHBG;PRKCA;AR;BCHE;GPBAR1;GMNN;TRPA1;PTPN1;SMAD3;CYP3A4;HSD11B1
TMGTY454		CYP2C9;CA1;CA9;EHMT2;CYP2D6;NFE2L2;PTPN1;CYP19A1;CA7;ABCG2;CA12;PTGS1;AR;CYP2C19;ACHE;GMNN;TRPA1;CYP3A4;SMAD3;ALDH1A1
TMGTY455		CNR1;FDPS;CNR2;CYP2D6;ESR1;NFE2L2;ACHE;ALDH1A1;SHBG;ALOX15;AR;BCHE;GGPS1;GMNN;TRPA1;CYP3A4;MVK;PTPN1;CYP2C19;NR1H3
TMGTY456		F2;EHMT2;CYP1B1;HTR2A;CYP2D6;KCNH2;F10;NFE2L2;CYP2C19;HTR1A;ATAD5;OPRM1;AR;BCHE;OPRD1;GMNN;TRPA1;CYP3A4;DPP4;PTPN1
TMGTY457		CYP2C9;SHBG;PTGFR;EHMT2;CYP2D6;PTGER4;NFE2L2;IDH1;SLCO1B3;PTGER2;PTGER3;SLCO1B1;ALDH1A1;AR;HMGCR;GPBAR1;GMNN;CYP3A4;MIF;PTPN1
TMGTY458		CNR1;FDPS;EHMT2;CNR2;NFE2L2;CYP2D6;MPEG1;TRPV1;ALOX5;GPBAR1;SHBG;AR;DNM1;LSS;GGPS1;CYP3A4;GPR84;HTR1A;PPARA;ESR1
TMGTY459		CYP2C9;CA1;ABCG2;EHMT2;CYP2D6;NFE2L2;IDH1;CYP19A1;CA7;CA12;SMAD3;CA9;PTGS1;AR;CYP2C19;GMNN;ACHE;CYP3A4;PTPN1;ABCB1
TMGTY460		BCHE;EHMT2;ESR2;CYP2D6;ESR1;NFE2L2;IDH1;KCNH2;MAOA;SMAD3;SHBG;OPRK1;OPRM1;AR;CYP2C19;OPRD1;GMNN;ACHE;CYP3A4;PTPN1
TMGTY461		CYP2C9;PTGS2;EHMT2;CYP1B1;CYP2D6;ATAD5;NFE2L2;IDH1;CYP2C19;ALDH1A1;SMAD3;AR;BCHE;OPRD1;GMNN;TRPA1;CYP3A4;HTR1A;PTPN1;HIF1A
TMGTY462		BACE1;PTGS1;CYP1B1;PTGS2;DHFR;CA2;CA1;CA12;CA7;CA9;HIF1A;CYP1A1;MAOA;STK33;GMNN;GRM5;CYP3A4;ADRB2;PDE4D;PDE4B
TMGTY463		BRCA1;RAB9A;PTGS1;TAAR1;CYP2D6;PTGS2;PTPN1;CYP19A1;ALDH2;MAOB;NPC1;AR;CYP2C19;CYP2A6;ACHE;GMNN;TRPA1;CYP3A4;DPP4;ALDH1A1
TMGTY464		OXER1;TLR2;PTGS1;EHMT2;GPR132;FDPS;SCD;PPARA;GPBAR1;CES1;PPARG;PPARD;AR;FABP3;HMGCR;GGPS1;PTPN1;GPR84;CYP3A4;CES2
TMGTY465	CYP3A4	CYP2C9;ABCG2;FNTB;CYP2D6;ATAD5;PTPN1;CYP19A1;MAOA;ALDH1A1;ABCB1;AR;CYP2C19;CYP2A6;MAPT;ACHE;GMNN;CYP11B2;CYP11B1;CYP1A2;TNF
TMGTY466		SLCO1B1;NR3C1;CYP2D6;SERPINA6;ESR1;PTGES;NFE2L2;IDH1;CYP19A1;SMAD3;SHBG;AR;BCHE;GPBAR1;GMNN;CYP2C19;PTPN1;NR1H3;CYP3A4;HSD11B1
TMGTY467		CYP2C9;PLG;CYP1A2;ESR2;FEN1;CYP2D6;ESR1;DHFR;NFE2L2;ALOX5;CDK2;PLAU;PRSS1;MAOA;AR;CYP2C19;GMNN;ACHE;CYP3A4;HTR1A
TMGTY468		BACE1;PTGS1;CYP2D6;ESR1;DHFR;IDH1;CYP19A1;CA7;ABCG2;CA12;CA9;ABCB1;AR;CYP2C19;GMNN;ACHE;CYP3A4;POLK;PTPN1;MAOA
TMGTY469		CYP2C9;EHMT2;CYP2D6;KCNH2;NFE2L2;IDH1;CYP2C19;SMAD3;SHBG;OPRK1;OPRM1;AR;BCHE;OPRD1;GPBAR1;GMNN;ACHE;CYP3A4;DPP4;PTPN1
TMGTY470		CYP2C9;PTGS2;NR3C1;EHMT2;SERPINA6;CYP2D6;G6PD;NFE2L2;DHODH;GGPS1;ALDH1A1;SHBG;AR;CYP2C19;GPBAR1;GMNN;CYP3A4;IDH1;TRPV1;PTPN1
TMGTY471		OXER1;FDPS;EHMT2;NFE2L2;GPR132;SCD;PPARA;GPBAR1;TRPV1;TLR2;PPARG;PPARD;AR;FABP3;HMGCR;GGPS1;FABP5;PTPN1;GPR84;CYP3A4
TMGTY472		NR3C1;EHMT2;SERPINA6;ESR1;PTGES;NFE2L2;IDH1;CYP19A1;SMAD3;SHBG;AR;BCHE;GPBAR1;GMNN;CYP2C19;CYP3A4;HSD11B2;PTPN1;TNF;HSD11B1
TMGTY473		NR3C1;CYP2D6;SERPINA6;ESR1;PTGES;NFE2L2;IDH1;CYP2C19;SMAD3;SHBG;ALDH1A1;AR;BCHE;GPBAR1;GMNN;TRPA1;PTPN1;HSD11B1;CYP3A4;NR1H3
TMGTY474		SLCO1B1;NR3C1;SERPINA6;ESR1;PTGES;NFE2L2;IDH1;CYP19A1;SMAD3;SHBG;AR;ITGAL;GPBAR1;GMNN;BCHE;PTPN1;HSD11B2;CYP3A4;TNF;HSD11B1
TMGTY475		OXER1;FDPS;EHMT2;GPR132;SCD;GGPS1;GPBAR1;TRPV1;TLR2;PPARG;PPARD;AR;DNM1;FABP3;HMGCR;PPARA;FABP5;PTPN1;GPR84;CYP3A4
TMGTY476		SLCO1B1;NR3C1;CYP2D6;SERPINA6;ESR1;PTGES;NFE2L2;IDH1;SMAD3;SHBG;AR;BCHE;GPBAR1;GMNN;ACHE;PTPN1;NR1H3;CYP3A4;TNF;HSD11B1
TMGTY477		BACE1;ABCG2;CYP1B1;MAPT;CYP1A1;POLK;CYP19A1;CA7;ABCB1;CA12;MAPK14;CA9;MAOA;APEX1;AURKB;GMNN;ACHE;CYP3A4;PTGS1;PTPN1
TMGTY478		SLCO1B1;NR3C1;SERPINA6;PTGES;NFE2L2;IDH1;CYP19A1;SMAD3;SHBG;ATAD5;AR;BCHE;HMGCR;GPBAR1;GMNN;CYP2C19;CYP3A4;PTPN1;TNF;HSD11B1
TMGTY479		SLCO1B1;NR3C1;CYP2D6;SERPINA6;ESR1;ATAD5;NFE2L2;IDH1;PTGES;SMAD3;SHBG;SLCO1B3;AR;BCHE;GPBAR1;GMNN;CYP2C19;CYP3A4;PTPN1;HSD11B1
TMGTY480		SLCO1B1;NR3C1;SERPINA6;ESR1;PTGES;NFE2L2;IDH1;CYP19A1;SMAD3;SHBG;AR;BCHE;PTPN2;GPBAR1;GMNN;TRPA1;PTPN1;CYP3A4;TNF;HSD11B1
TMGTY481		PDE4D;MAPK14;CA9;EHMT2;CA2;CA1;CA14;CA7;ABCG2;GMNN;CA12;APEX1;HCAR2;ABCB1;NFE2L2;MAOA;ACHE;CYP3A4;PTGS1;TDP1
TMGTY482	CYP2C9;CYP2D6;ADRA2A;ADRA2B;ADRA2C;CYP3A4	ADRA1A;SLC6A2;ADRA1B;ADRA1D;SLC6A3;SLC6A4;CHRM3;NISCH;HRH1;DRD2;DRD3;CHRM1;DRD1;HTR6;HTR7;CYP2C19;HTR2C;HTR2B;HTR2A;HTR1A
TMGTY483		CYP2C9;NOS1;NOS2;EHMT2;ACE;CYP2D6;F7;DPP4;GRIA1;F2;NOS3;GRIK5;HCAR3;AR;CYP2C19;PTPN1;OTC;CYP3A4;EPHX1;DDAH1
TMGTY484		EHMT2;HTR2A;CYP2D6;KCNH2;NFE2L2;SLC6A4;GPBAR1;CHRM2;CYP2C19;HTR1A;OPRM1;AR;BCHE;OPRD1;HRH1;OPRK1;ACHE;CYP3A4;DPP4;SIGMAR1
TMGTY485	CA3;CA2;CA9;CA12;CA4	CA5B;CA5A;EHMT2;CYP1B1;HSD17B10;MB;CA13;CA1;CA14;CA7;CA6;CYP2E1;NTSR1;AR;GGPS1;ESR2;HSD17B3;HPGD;GAA;ALPL
TMGTY486		PTGS2;NR3C1;EHMT2;CYP2D6;ATAD5;NFE2L2;IDH1;CYP19A1;PTGES;SMAD3;SHBG;PRKCA;SLCO1B1;AR;CYP2C19;HMGCR;GPBAR1;GMNN;CYP3A4;PTPN1
TMGTY487		CYP2C9;NR3C1;EHMT2;SERPINA6;CYP2D6;ESR1;NFE2L2;IDH1;CYP19A1;SMAD3;SHBG;ALOX15;AR;BCHE;ADA;GPBAR1;GMNN;CYP2C19;CYP3A4;PTPN1
TMGTY488		SLCO1B1;NR3C1;FDPS;SERPINA6;ESR1;PTGES;NFE2L2;IDH1;GGPS1;SMAD3;SHBG;AR;HMGCR;GPBAR1;GMNN;CYP3A4;CYP19A1;TRPV1;PTPN1;HSD11B1
TMGTY489		BACE1;PTGS1;DHFR;CA2;CA1;MAOA;CA7;ABCG2;CA12;MAPK14;CA9;ABCB1;AR;HSP90AB1;GMNN;ACHE;CYP3A4;CA13;ALDH1A1;KDR
TMGTY490	TNKS;ALOX5;TNKS2;PARP1	CNR1;MPEG1;CNR2;ARSA;PIM1;TTR;CYP19A1;EGFR;CA12;PARP2;PARP3;MAOB;MAOA;CYP2C19;H6PD;DYRK1A;CYP3A4;XDH;HPGD;NOX4
TMGTY491		FDPS;PTGFR;NFE2L2;PTGER4;TRPV1;GPBAR1;PTGER2;PTGER3;SLCO1B1;SLCO1B3;AR;DNM1;HMGCR;GGPS1;GMNN;CYP3A4;MIF;GPR84;PTPN1;PPARA
TMGTY492		CYP2C9;BACE1;ABCG2;ESR2;CYP2D6;ESR1;CA2;CA1;CYP19A1;CA7;CA12;MAPK14;CA9;PTGS1;AR;MAPK10;GMNN;ACHE;CYP3A4;PTPN1
TMGTY493		CYP2C9;PTGS2;EHMT2;CYP1B1;HTR2A;CYP2D6;ATAD5;NFE2L2;IDH1;HIF1A;HTR1A;OPRM1;AR;BCHE;OPRD1;TRPA1;GMNN;CYP2C19;CYP3A4;PTPN1
TMGTY494		CYP2C9;SLC6A2;TAAR1;SLC22A2;CYP2D6;SLC6A4;HRH1;HTR2B;ADRB2;ADRA2B;CYP2C19;ADRA2A;MAOB;MAOA;HTR2A;HTR2C;TRPA1;ACHE;CYP3A4;PTPN1

## Sheet: Table S8
Table S8. Detailed information of 12 identified representative compounds
ID	PubChem CID	Known Compoud Name	SMILES	Source	Known & Predicted Targets	AD-related Targets	Number of AD-related Targets	Adjusted p-value
TMGTY067	3084770	Angustidine	Cc1ncc2c(c1)cc1n(c2=O)CCc2c1[nH]c1c2cccc1	Gouteng	CYP2D6;SIRT3;CYP1B1;EHMT2;CYP3A4;F2;SIRT2;HTR1A;KIF11;NOS1;P2RX1;ATAD5;HTR2A;CHRNA7;BCHE;NOS2;F10;HTR1D;HTR2C;NOS3	F2;HTR1A;HTR2A;CHRNA7;BCHE;NOS2;NOS3	7	0.00350335
TMGTY332	7127	Methyleugenol	C=CCc1ccc(c(c1)OC)OC	Sangjisheng	ABCG2;TRPA1;CYP3A4;ACHE;LSS;ABCB1;PTGS1;PDE4D;MAPK14;MAOA;CA12;CA9;CA7;ALOX5;CNR2;ALDH1A1;PTAFR;BACE1;CNR1;PTGS2	ABCG2;ACHE;ABCB1;ALOX5;BACE1;PTGS2	6	0.00719429
TMGTY215	7166	Benzoylacetone	O=C(c1ccccc1)CC(=O)C	Huangqin	CHRNB2;SLC18A2;TLR9;VKORC1L1;VKORC1;CYP19A1;CYP3A4;CHRNA7;CHRNA4;DHODH;ACHE;AR;SLC6A2;CYP2D6;PTPN1;ALOX5;ADORA2B;CYP2C9;MAOA;HTR1A	CHRNB2;CHRNA7;CHRNA4;ACHE;ALOX5;HTR1A	6	0.00719429
TMGTY408	3102	Benzophenone	O=C(c1ccccc1)c1ccccc1	Huangqin	BCL2;DAO;PARP1;CDC25B;ELANE;CYP2D6;MAPT;CYP3A4;MCL1;ABCG2;CDK2;ABCB1;ACHE;PTGS1;GMNN;CSNK2A1;PTGS2;CYP2C19;CES1;HPGD	BCL2;MAPT;ABCG2;ABCB1;ACHE;PTGS2	6	0.00719429
TMGTY405	160717	Questin	COc1cc(O)cc2c1C(=O)c1c(C2=O)cc(cc1O)C	Yejiaoteng	BCL2;ELANE;MAOA;MAPT;MCL1;RECQL;CDC25B;ACHE;CYP3A4;POLK;BACE1;ESR1;APEX1;PTGS1;EHMT2;CYP19A1;HPGD;ABCG2;CSNK2A1;PTPN1	BCL2;MAPT;ACHE;BACE1;ESR1;ABCG2	6	0.00719429
TMGTY404	73400	Dauricine	COc1cc2c(cc1OC)CCN([C@H]2Cc1ccc(cc1)Oc1cc(ccc1O)C[C@@H]1N(C)CCc2c1cc(OC)c(c2)OC)C	Tianma	CYP2D6;CYP3A4;F3;MAOA;ACHE;DRD1;HTR1A;CYP2C19;DRD2;GMNN;EHMT2;KCNH2;ESR1;ESR2;HSD17B10;ABCG2;CA2;NFE2L2;MAOB;BACE1	ACHE;HTR1A;ESR1;ABCG2;MAOB;BACE1	6	0.00719429
TMGTY293	643779	Neral	O=C/C=C(\CCC=C(C)C)/C	Sangjisheng	MVK;ALDH1A1;PTPN1;TRPA1;AR;ALOX15;CYP3A4;CYP2A6;MAOB;ABCG2;ACHE;BCHE;GGPS1;GMNN;MAPT;BACE1;CYP19A1;NFE2L2;CA9;CYP2D6	MAOB;ABCG2;ACHE;BCHE;MAPT;BACE1	6	0.00719429
TMGTY291	638072	Squalene	C/C(=C\CC/C=C(/CC/C=C(/CCC=C(C)C)\C)\C)/CC/C=C(/CCC=C(C)C)\C	Huangqin;Zhizi	MVK;ALOX15;PTPN1;MAOB;CYP3A4;ACHE;AR;GGPS1;ABCG2;BCHE;ALDH1A1;CYP2D6;PTGES;TRPA1;MAPT;NFE2L2;BACE1;GMNN;CNR2;CYP2C19	MAOB;ACHE;ABCG2;BCHE;MAPT;BACE1	6	0.00719429
TMGTY114	6736	3-Methylindole	Cc1c[nH]c2c1cccc2	Zhizi	EHMT2;CYP2D6;HTR1A;HTR2A;HTR1D;SIRT2;AKT1;HTR6;HTR1B;CAMK2D;HTR2C;GMNN;HTR2B;SLC6A4;PLAU;HTR7;HTR1E;HCAR3;PRSS1;CHEK1	HTR1A;HTR2A;AKT1;SLC6A4;PLAU;HTR7	6	0.00719429
TMGTY115	5280443	Apigenin	Oc1ccc(cc1)c1cc(=O)c2c(o1)cc(cc2O)O	Yimucao;Zhizi;Huangqin	TNKS;CYP1B1;CYP1A1;XDH;ABCG2;MAOA;CYP1A2;TNKS2;CYP19A1;MAPK14;NOX4;MAPK10;ESR1;ESR2;AURKB;HSD17B3;CFTR;ABCC1;ACHE;CYP3A4;HSD17B10;ALDH1A1;CDK5;PIM1;HSD17B1;CYP2C19;ALOX15;KARS;ABCB1;LCK;TTR;HPGD;CDK6;AR;PTGS2;EGFR;SYK;GSK3B;CSNK2A1;FLT3;POLK;CA12;CYP2C9;PARP1;BACE1;ALOX5;APEX1;CA7;MAPT;CBR1;PTGS1;RECQL;CA2;KDM4E;CA9;PSIP1;CA4;MAOB;EHMT2;BCHE	ABCG2;ESR1;ACHE;ABCB1;PTGS2;GSK3B;BACE1;ALOX5;MAPT;MAOB;BCHE	11	0.00719429
TMGTY441	610933	3-acetyl-2,6-dihydroxy-4-methoxybenzaldehyde	COc1cc(O)c(c(c1C(=O)C)O)C=O	Zhizi	BACE1;CYP19A1;ABCG2;CYP3A4;MAOA;PTPN1;MAPT;ACHE;ALDH1A1;PTGS1;APEX1;POLK;CA12;CYP2C19;CA7;CYP1B1;BCHE;MAPK14;CA9;ABCB1	BACE1;ABCG2;MAPT;ACHE;BCHE;ABCB1	6	0.00719429
TMGTY387	147621	Questinol	OCc1cc(O)c2c(c1)C(=O)c1c(C2=O)c(OC)cc(c1)O	Yejiaoteng	BCL2;ELANE;MAPT;MAOA;MCL1;RECQL;CYP3A4;ACHE;POLK;CDC25B;BACE1;APEX1;ESR1;PTGS1;CYP19A1;EHMT2;ABCG2;CA2;PTPN1;HPGD	BCL2;MAPT;ACHE;BACE1;ESR1;ABCG2	6	0.00719429

## Sheet: Table S9
Table S9. Herb ingredients of KXS
TCMID	SMILES	Herbs
KXS001	C/C=C/c1cc(OC)c(cc1OC)OC	Shichangpu
KXS002	COc1cc(ccc1OC)[C@H]1O[C@@H]([C@H]([C@@H]1C)C)c1ccc(c(c1)OC)OC	Shichangpu
KXS003	OC(=O)/C=C/c1ccc(cc1)O	Shichangpu
KXS004	COc1ccc(c(c1)O)C(=O)C	Renshen
KXS005	CCCCCCCCCCC(=O)O	Fuling
KXS006	COc1c2ccc(=O)oc2cc2c1cco2	Shichangpu
KXS007	CC(=CCC[C@@H](C1CCC2(C1(C)CCC1=C2CC[C@H]2C1(C)CC[C@@H](C2(C)C)O)C)C(=O)O)C	Fuling
KXS008	O[C@H]1CCC2([C@@H](C1(C)C)CCC1([C@H]2CC=C2C1(C)CCC1([C@H]2CC(C)(C)CC1)C(=O)O)C)C	Renshen
KXS009	Cc1cc(O)c2c(c1)C(=O)c1c(C2=O)c(O)cc(c1)O	Shichangpu
KXS010	Oc1ccc(cc1)c1cc(=O)c2c(o1)cc(cc2O)O	Shichangpu
KXS011	Oc1ccc(cc1)c1oc2cc(O)cc(c2c(=O)c1O)O	Renshen;Shichangpu
KXS012	OC[C@@H]1O[C@@H]([C@H]([C@@H]1O)O)n1ccc(=O)[nH]c1=O	Fuling
KXS013	OC[C@@H]1O[C@@H]([C@H]([C@@H]1O)O)n1cnc2c1ncnc2N	Renshen
KXS014	CCCCCCCCCCCCCCCC(=O)O	Fuling;Shichangpu;Renshen
KXS015	Nc1c2ccccc2nc2c1cccc2	Shichangpu
KXS016	Cc1cc2c(c3c1OC(C)(C)C=C3)[nH]c1c2cccc1	Renshen
KXS017	CCCCCCCCCCCC(=O)O	Fuling
KXS018	Cc1ccc(c(c1)O)C(C)C	Shichangpu
KXS019	O=Cc1ccccc1	Shichangpu
KXS020	OC(=O)CC(=O)O	Renshen
KXS021	Cc1nccc2c1[nH]c1c2cccc1	Yuanzhi
KXS022	COc1cc(cc(c1O)OC)[C@@H]1[C@@H]2C(=O)OC[C@H]2Cc2c1cc1OCOc1c2	Yuanzhi
KXS023	CCCCCCCCCCCCCC(=O)O	Shichangpu
KXS024	CCCCCCCC(=O)O	Fuling
KXS025	CN1CCc2cc3OCOc3cc2C(=O)Cc2c(C1)c1OCOc1cc2	Renshen
KXS026	O=C1CC2C(C1(C)CC2)(C)C	Shichangpu
KXS027	c1ccc2c(c1)[nH]c1c2ccnc1	Yuanzhi
KXS028	OC(=O)CCCC[C@@H]1SC[C@@H]2[C@@H]1NC(=O)N2	Renshen
KXS029	COc1c2ccc(=O)oc2c(c2c1cco2)OC	Shichangpu
KXS030	CC(=CCC[C@@H]([C@@H]1C(O)CC2(C1(C)CC=C1C2=CC[C@H]2C1(C)CC[C@@H](C2(C)C)O)C)C(=O)O)C	Fuling
KXS031	CC(=CCC[C@@H](C1CCC2(C1(C)CC=C1C2=CC[C@H]2C1(C)CC[C@@H](C2(C)C)O)C)C(=O)O)C	Fuling
KXS032	CC(=O)O[C@H]1CCC2([C@@H](C1(C)C)CC=C1C2=CCC2(C1(C)C[C@@H]([C@H]2[C@@H](C(=O)O)CCC(=C)C(C)C)O)C)C	Fuling
KXS033	O[C@H]1CCC2(C(C1)(O)[C@@H](O)C=C1[C@@H]2CCC2([C@@H]1CC[C@H]2[C@H](/C=C/[C@H](C(C)C)C)C)C)C	Fuling
KXS034	CC(C(=C)CC[C@@H]([C@@H]1[C@@H](O)CC2(C1(C)CC=C1C2=CC[C@H]2C1(C)CC[C@@H](C2(C)C)O)C)C(=O)O)C	Fuling
KXS035	COC(=O)C[C@@H](C(=O)OC)O	Fuling
KXS036	O[C@H]1CCC2([C@H](C1)CC=C1[C@H]2CCC2([C@@H]1CC[C@H]2[C@H](/C=C/[C@H](C(C)C)C)C)C)C	Fuling
KXS037	O[C@H]1CC[C@@H]2C3(C1)OOC1(C2(C)CCC2([C@@H]1CCC2[C@H](CC[C@@H](C(C)C)C)C)C)C=C3	Fuling
KXS038	CC(C(=C)CC[C@@H]([C@@H]1C(O)CC2(C1(C)CC=C1C2=CC[C@H]2C1(C)CCC(=O)C2(C)C)C)C(=O)O)C	Fuling
KXS039	CC(=O)O[C@H]1CCC2([C@@H](C1(C)C)CCC1([C@H]2CC=C2C1(C)CCC1([C@@H]2CC(C)(C)CC1)C)C)C	Fuling
KXS040	CC(C(=C)CC[C@@H](C1CCC2(C1(C)CCC1=C2CC[C@H]2C1(C)CC[C@@H](C2(C)C)O)C)C(=O)O)C	Fuling
KXS041	CC(=O)O[C@H]1CCC2([C@@H](C1(C)C)CCC1=C2CCC2(C1(C)C[C@@H]([C@H]2[C@@H](C(=O)O)CCC(=C)C(C)C)O)C)C	Fuling
KXS042	OC(=O)CCC1(C)[C@@H](CC=C2C1=CCC1(C2(C)C[C@@H]([C@H]1[C@@H](C(=O)O)CCC(=C)C(C)C)O)C)C(=C)C	Fuling
KXS043	OC(=O)CCC1(C)[C@@H](CC=C2C1=CCC1(C2(C)C[C@@H]([C@H]1[C@@H](C(=O)O)CCC=C(C)C)O)C)C(=C)C	Fuling
KXS044	OC(=O)CCC1(C)[C@@H](CC=C2C1=CCC1(C2(C)CC[C@H]1[C@@H](C(=O)O)CCC(=C)C(C)C)C)C(=C)C	Fuling
KXS045	OC(=O)CCC1(C)[C@@H](CC=C2C1=CCC1(C2(C)C[C@@H]([C@H]1[C@@H](C(=O)O)CCC(=C)C(O)(C)C)O)C)C(=C)C	Fuling
KXS046	COC(=O)CCC1(C)[C@@H](CC=C2C1=CCC1(C2(C)C[C@@H]([C@H]1[C@@H](C(=O)O)CCC(=C)C(O)(C)C)O)C)C(=C)C	Fuling
KXS047	CC[C@H](C(C)C)CC[C@@H](C1CC[C@@H]2C1(C)CC[C@H]1[C@H]2CC=C2C1(C)CC[C@@H](C2)O)C	Fuling;Renshen
KXS048	CC(C(=C)CC[C@@H]([C@@H]1[C@@H](O)CC2(C1(C)CCC1=C2CC[C@H]2C1(C)CC[C@@H](C2(C)C)O)C)C(=O)O)C	Fuling
KXS049	O[C@H]1CCC2(C(=CC=C3[C@@H]2CCC2([C@@H]3CC[C@H]2[C@H](/C=C/[C@H](C(C)C)C)C)C)C1)C	Fuling
KXS050	COC(=O)C(CC(=O)OC)(CC(=O)OC)O	Fuling
KXS051	OC(=O)[C@H](C1CC[C@H]2C1(C)CC=C1C2=CC[C@H]2C1(C)CC[C@@H](C2(C)C)O)CCC(=C)C(C)C	Fuling
KXS052	CCCCCCCCC/C=C/C(=O)O	Fuling
KXS053	CCCCCCCCCCCCCCO	Renshen
KXS054	CCCCCCCCCCCCO	Renshen
KXS055	CCCCCC/C=C/CCCCCCCC(=O)O	Renshen
KXS056	CCCCCCCCCCCCCC(=O)OC	Renshen
KXS057	CCCCCCCCCCCCCCC(=O)O	Renshen
KXS058	CCCCC/C=C\C/C=C\CCCCCCCC(=O)OC	Renshen
KXS059	C=CC(C/C=C/C(O)(C)C)(O)C	Renshen
KXS060	CCCCCCCCCCCCCCCCCC(=O)OC	Renshen
KXS061	CCCCCC/C=C/CCCCCCCC(=O)OC	Renshen
KXS062	OC[C@@H]1O[C@H](O[C@H]2CCC3([C@@H](C2(C)C)CCC2([C@H]3C[C@H](O)[C@@H]3C2(C)CC[C@@H]3C(O[C@@H]2OC(CO[C@@H]3OC[C@@H]([C@H]([C@@H]3O)O)O[C@@H]3OC[C@@H]([C@@H]([C@@H]3O)O)O)[C@H]([C@@H]([C@@H]2O)O)O)(CCC=C(C)C)C)C)C)[C@H]([C@H]([C@@H]1O)O)O[C@@H]1O[C@@H](CO)[C@H]([C@@H]([C@@H]1O)O)O	Renshen
KXS063	OC[C@@H]1O[C@H](OC[C@@H]2O[C@@H](OC([C@H]3CCC4([C@H]3[C@@H](O)C[C@@H]3C4(C)CC[C@H]4C3(C)CC[C@@H](C4(C)C)O[C@H]3O[C@@H](CO)[C@H]([C@@H]([C@@H]3O[C@@H]3O[C@@H](CO)[C@H]([C@@H]([C@@H]3O)O)O)O)O)C)(CCC=C(C)C)C)[C@H]([C@H]([C@@H]2O)O)O)[C@H]([C@H]([C@H]1O)O[C@@H]1OC[C@@H]([C@@H]([C@@H]1O)O)O)O	Renshen
KXS064	OC[C@@H]1O[C@H](O[C@H]2CCC3([C@@H](C2(C)C)CCC2([C@H]3C[C@H](O)[C@@H]3C2(C)CC[C@@H]3C(O[C@@H]2O[C@@H](CO[C@H]3O[C@@H](CO)[C@H]([C@@H]([C@@H]3O)O)O)[C@H]([C@@H]([C@@H]2O)O)O)(CCC=C(C)C)C)C)C)[C@H]([C@H]([C@@H]1O)O)O[C@@H]1O[C@@H](CO)[C@H]([C@@H]([C@@H]1O)O)O	Renshen
KXS065	CC(=CCCC([C@H]1CCC2([C@H]1[C@@H](O)C[C@@H]1C2(C)CC[C@H]2C1(C)CC[C@@H](C2(C)C)O)C)(O)C)C	Renshen
KXS066	OC[C@@H]1O[C@H](O[C@H]2CCC3([C@@H](C2(C)C)CCC2([C@H]3C[C@H](O)[C@@H]3C2(C)CC[C@@H]3C(O[C@@H]2O[C@@H](CO[C@@H]3OC[C@@H]([C@@H]([C@@H]3O)O)O)[C@H]([C@@H]([C@@H]2O)O)O)(CCC=C(C)C)C)C)C)[C@H]([C@H]([C@@H]1O)O)O[C@@H]1O[C@@H](CO)[C@H]([C@@H]([C@@H]1O)O)O	Renshen
KXS067	CCCCCCCCCCCCCCC(=O)OC	Renshen
KXS068	OC[C@@H]1O[C@H](O[C@H]2CCC3([C@@H](C2(C)C)CCC2([C@H]3C[C@H](O)[C@@H]3C2(C)CC[C@@H]3C(O[C@@H]2O[C@@H](CO)[C@H]([C@@H]([C@@H]2O)O)O)(CCC=C(C)C)C)C)C)[C@H]([C@H]([C@@H]1O)O)O[C@@H]1O[C@@H](CO)[C@H]([C@@H]([C@@H]1O)O)O	Renshen
KXS069	OC[C@@H]1O[C@H](O[C@H]2CC3(C)[C@H](C4([C@H]2C(C)(C)[C@@H](O)CC4)C)C[C@@H]([C@@H]2C3(C)CC[C@@H]2C(O[C@@H]2O[C@@H](CO)[C@H]([C@@H]([C@@H]2O)O)O)(CCC=C(C)C)C)O)[C@H]([C@H]([C@@H]1O)O)O[C@@H]1O[C@@H](C)[C@H]([C@@H]([C@@H]1O)O)O	Renshen
KXS070	OC[C@@H]1O[C@H](O[C@H]2CC3(C)[C@H](C4([C@H]2C(C)(C)[C@@H](O)CC4)C)C[C@@H]([C@@H]2C3(C)CC[C@@H]2C(CCC=C(C)C)(O)C)O)[C@H]([C@H]([C@@H]1O)O)O[C@@H]1O[C@@H](CO)[C@H]([C@@H]([C@@H]1O)O)O	Renshen
KXS071	OC[C@@H]1O[C@H](O[C@H]2CC3(C)[C@H](C4([C@H]2C(C)(C)[C@@H](O)CC4)C)C[C@@H]([C@@H]2C3(C)CC[C@@H]2C(O[C@@H]2O[C@@H](CO)[C@H]([C@@H]([C@@H]2O)O)O)(CCC=C(C)C)C)O)[C@H]([C@H]([C@@H]1O)O)O	Renshen
KXS072	OC[C@@H]1O[C@H](O[C@H]2CCC3([C@@H](C2(C)C)CCC2([C@H]3C[C@H](O)[C@@H]3C2(C)CC[C@@H]3C(CCC=C(C)C)(O)C)C)C)[C@H]([C@H]([C@@H]1O)O)O	Renshen
KXS073	OC[C@@H]1O[C@H](O[C@H]2CCC3([C@@H](C2(C)C)CCC2([C@H]3C[C@H](O)[C@@H]3C2(C)CC[C@@H]3/C(=C\CC=C(C)C)/C)C)C)[C@H]([C@H]([C@@H]1O)O)O	Renshen
KXS074	CC(=CC/C=C(\[C@H]1CCC2([C@H]1[C@@H](O)C[C@@H]1C2(C)CC[C@H]2C1(C)CC[C@@H](C2(C)C)O)C)/C)C	Renshen
KXS075	CCCCCCC/C=C\CC#CC#C[C@H](C=C)O	Renshen
KXS076	OC[C@@H]1O[C@H](O[C@H]2CC3(C)[C@H](C4([C@H]2C(C)(C)[C@@H](O)CC4)C)C[C@@H]([C@@H]2C3(C)CC[C@@H]2/C(=C\CC=C(C)C)/C)O)[C@H]([C@H]([C@@H]1O)O)O	Renshen
KXS077	CC(=CC/C=C(\[C@H]1CCC2([C@H]1[C@@H](O)C[C@@H]1C2(C)C[C@@H]([C@H]2C1(C)CC[C@@H](C2(C)C)O)O)C)/C)C	Renshen
KXS078	C=CCCCCC[C@@H]1O[C@H]1CC#CC#C[C@H](C=C)O	Renshen
KXS079	C=CCCCCC[C@@H]([C@H](CC#CC#C[C@H](C=C)O)O)Cl	Renshen
KXS080	C=CCCCCC[C@@H]([C@H](CC#CC#C[C@H](C=C)O)O)O	Renshen
KXS081	CCCCCCC[C@@H]1O[C@H]1CC#CC#C[C@H](CC)O	Renshen
KXS082	CCCCCCC[C@@H]1O[C@H]1CC#CC#CC(=O)C=C	Renshen
KXS083	COc1cc2c(cc1OC)CCN([C@H]2Cc1ccc(cc1)Oc1cc(ccc1O)C[C@@H]1N(C)CCc2c1cc(OC)c(c2)OC)C	Renshen
KXS084	C/C=C(\C(=O)O[C@H]1c2cc(OC)c(c(c2C2=C(OC)[C@@H]3C(=CC2=C[C@@H](C1(C)O)C)OCO3)OC)OC)/C	Renshen
KXS085	OCC12[C@@H](O)CC[C@@H](C32C[C@@H]([C@@H]([C@H]1OC(=O)C)OC(=O)c1ccccc1)C(O3)(C)C)C	Renshen
KXS086	OC[C@@H]1O[C@H](O[C@H]2CCC3([C@@H](C2(C)C)CCC2([C@H]3C[C@H](O)[C@@H]3C2(C)CC[C@@H]3C(O[C@@H]2O[C@@H](CO)[C@H]([C@@H]([C@@H]2O)O)O)(CCC=C(C)C)C)C)C)[C@H]([C@H]([C@@H]1O)O)O[C@@H]1O[C@@H](COC(=O)CC(=O)O)[C@H]([C@@H]([C@@H]1O)O)O	Renshen
KXS087	CCCCCCCCC1=C(C1)CCCCCCC(=O)O	Renshen
KXS088	C/C/1=C\CC/C(=C/C2C(CC1)C2(C)C)/C	Renshen
KXS089	CCCCCCCCCCCCCCCCCCCCCCC(=O)OC	Renshen
KXS090	CC#CC#C/C=C/1\C=CC2(O1)OC=C[C@@H]2O	Renshen
KXS091	CCCCCCCCCC(=O)N(C)C	Renshen
KXS092	CCCCC[C@@H](C[C@H](CCC)O)O	Renshen
KXS093	OC[C@@H]1O[C@H](O[C@H]2CC3(C)[C@H](C4([C@H]2C(C)(C)[C@@H](O)CC4)C)C[C@@H]([C@@H]2C3(C)CC[C@@H]2C(CCC=C(C)C)(O)C)O)[C@H]([C@H]([C@@H]1O)O)O[C@@H]1OC[C@@H]([C@@H]([C@@H]1O)O)O	Renshen
KXS094	OC[C@@H]1O[C@H](OC[C@@H]2O[C@@H](OC([C@H]3CCC4([C@H]3[C@@H](O)C[C@@H]3C4(C)C[C@@H]([C@H]4C3(C)CC[C@@H](C4(C)C)O)O[C@H]3O[C@@H](CO)[C@H]([C@@H]([C@@H]3O)O)O)C)(CCC=C(C)C)C)[C@H]([C@H]([C@@H]2O)O)O)[C@H]([C@H]([C@@H]1O)O)O	Renshen
KXS095	CCCCCCCCCCCCCCCCCCOC(=O)C	Renshen
KXS096	OC1C[C@H]2C3(C)CC[C@@H](C([C@H]3CCC2(C2([C@@H]1[C@H](CC2)C1(C)CCCC(O1)(C)C)C)C)(C)C)O	Renshen
KXS097	CCCC[C@@H]1OC(=O)C2=CCCC[C@H]12	Renshen
KXS098	O[C@H]1CC2(C)[C@H](C3([C@H]1C(C)(C)[C@@H](O)CC3)C)CC([C@@H]1C2(C)CC[C@@H]1C1(C)CCCC(O1)(C)C)O	Renshen
KXS099	CCCCCCC[C@@H]([C@H](CC#CC#C[C@H](C=C)O)O)O	Renshen
KXS100	O=Cc1ccc[nH]1	Renshen
KXS101	COc1cc(C)c(c(c1C)O)C(=O)Oc1cc(C)c(c(c1)O)C(=O)O	Renshen
KXS102	C[Se]C[C@H](C(=O)O)N	Renshen
KXS103	COc1cc(ccc1OC)C[C@@H]1COC(=O)/C/1=C\c1ccc2c(c1)OCO2	Renshen
KXS104	CC1C(=O)O[C@H]2[C@H]1CCC1([C@@H]2C(C)(O)C=CC1=O)C	Renshen
KXS105	CCCCCCCC	Renshen
KXS106	CCCCCC(CCC(CC)C)C	Renshen
KXS107	C=C/C(=C\C/C=C(\CCC=C(C)C)/C)/C	Renshen
KXS108	C=CC1(C)CC[C@@H](C[C@H]1C(=C)C)C(=C)C	Renshen
KXS109	OC/C(=C\CCC1(C)C2CCC(C1=C)C2)/C	Renshen
KXS110	C=C1CCCC2([C@H]1C[C@H](CC2)C(=C)C)C	Renshen;Shichangpu
KXS111	CC1(O)CCC2(C3(C(C1)O3)C(C)(C)CCC2)C	Renshen
KXS112	CCCCCCCCCCCCCCCC(=O)OCC1=C[C@H]2[C@@H]3[C@@H](C3(C)C)C[C@@H](C3(C([C@H]1O)(O)[C@@H](O)C(=C3)C)C2=O)C	Renshen
KXS113	CC(CCCC([C@@H]1CCC2([C@H]1CC[C@@H]1C2(C)CC[C@@H]2C1(C)CCCC2(C)C)C)C)C	Renshen
KXS114	CC[C@H](C(C)C)CCC(C1CC[C@@H]2C1(C)CC[C@H]1[C@H]2CC=C2C1(C)CC[C@@H](C2)O[C@H]1O[C@@H](CO)[C@H]([C@@H]([C@@H]1O)O)O)C	Renshen;Fuling
KXS115	OC[C@@H]1O[C@H](O[C@H]2CCC3([C@@H](C2(C)C)C[C@@H]([C@H]2[C@@H]3C[C@H](O)[C@@H]3C2(C)CC[C@@H]3/C(=C/CC=C(C)C)/C)C)C)[C@H]([C@H]([C@@H]1O)O)O[C@@H]1O[C@@H](CO)[C@H]([C@@H]([C@@H]1O)O)O	Renshen
KXS116	CC(=CC/C=C(/[C@H]1CCC2([C@H]1[C@@H](O)C[C@H]1[C@@H]2[C@@H](C)C[C@H]2C1(C)CC[C@@H](C2(C)C)O)C)\C)C	Renshen
KXS117	CCCCCCCCCCCCCCCCC(=O)OC	Renshen
KXS118	CC1(C)CCC2([C@@H](C1)[C@@H]1CC[C@@H]3C(C1(CC2)C)(C)CC[C@@H]1C3(C)CCCC1(C)C)C	Renshen
KXS119	OC[C@@H]1O[C@@H](Cc2ccc(cc2)[C@@H](O)C)[C@H]([C@@H]([C@@H]1O)O)O	Renshen
KXS120	CC[C@@H](C(C)C)/C=C/[C@@H]([C@@H]1CC[C@@H]2C1(C)CC[C@H]1[C@H]2CC=C2C1(C)CC[C@@H](C2)O[C@H]1O[C@@H](CO)[C@H]([C@@H]([C@@H]1O)O)O)C	Renshen
KXS121	CCCCOC(=O)c1ccccc1C(=O)OCCCC	Renshen
KXS122	CCCCC/C=C/C/C=C/CCCCCCCC(=O)O	Renshen
KXS123	CCCCCCCCCCCCCCC	Renshen
KXS124	CCCCCCCCCCCCCCCC(=O)OC	Renshen
KXS125	CCCCCCCCCCCCCC	Renshen
KXS126	CC1=C[C@H]2[C@H](CC1)C(C)(O)CC[C@H]2C(C)C	Renshen
KXS127	CC(=CCCC(=C)[C@H]1CCC(=CC1)C)C	Renshen
KXS128	CC(=C)[C@H]1CCC(=C2[C@@H](C1)[C@@H](C)CC2)C	Renshen
KXS129	COc1cc(/C=C/C(=O)O[C@H]2CCC3(C(=CC[C@@H]4[C@@H]3CCC3([C@H]4CCC3C(CC[C@@H](C(C)C)C)C)C)C2)C)ccc1O	Renshen
KXS130	CC(CCCCCOC(=O)c1ccccc1C(=O)OCCCCCC(C)C)C	Renshen
KXS131	CC[C@@H](C(C)C)/C=C/[C@@H]([C@@H]1CC[C@@H]2C1(C)CC[C@H]1[C@H]2CC=C2C1(C)CC[C@@H](C2)O)C	Renshen
KXS132	OCc1cc(O)c2c3c1c1c(C)cc(c4c1c1c3c3c(C2=O)c(O)cc(c3c2c1c(C4=O)c(O)cc2O)O)O	Renshen
KXS133	Oc1ccc2c(c1)OC[C@H]1[C@@H]2Oc2c1cc1c(c2)OCO1	Renshen
KXS134	CCCCCCCC/C=C\CCCCCCCCCC(=O)OC	Renshen
KXS135	Oc1ccccc1C/N=C\c1ccccc1O	Renshen
KXS136	C=C1CC[C@H]2[C@@H](C1)[C@@H](CCC2=C)C(C)C	Renshen
KXS137	C=CC1(C)CCC(=C[C@H]1C(=C)C)C(C)C	Renshen
KXS138	C/C/1=C\CCC2(C)O[C@H]2CC(/C=C/C1)(C)C	Renshen
KXS139	C/C(=C/C=C/C=C(\C=C/C=C(/[C@@H]1C=C2C(O1)(C)C[C@H](CC2(C)C)O)\C)/C)/C=C/C=C(/C=C/[C@@H]1C(=C[C@H](CC1(C)C)O)C)\C	Renshen
KXS140	O[C@H]1CCC2(C(=CCC3([C@H]2C[C@H](OC(=O)c2cccnc2)C2(C3(O)CC[C@@H]2C(=O)C)C)O)C1)C	Renshen
KXS141	CCCCCCCCCCCCC(=O)O	Renshen
KXS142	CC12CCC[C@H]3[C@@H]2C(CCC1)(C)OC3(C)C	Renshen
KXS143	CCCCCCCCCCCCCCCCCO	Renshen
KXS144	CCCCCCCCCCCCCCC#C	Renshen
KXS145	C=CCCCCCCCCCCCCOC(=O)C	Renshen
KXS146	O=C1C=C2CC3(C)CC[C@H]4C([C@H]3CC[C@@H]2C2([C@H]1C(C)(C)[C@H](CC2)O)C)(C)CC[C@@H](C4(C)C)O	Renshen
KXS147	CCC(C)(C)C	Renshen
KXS148	CCCCCCC(C(C(C)C)C)C	Renshen
KXS149	CCC(CCCC[C@@H](C(C)C)C)C	Renshen
KXS150	CCC(CCCCC(CCC[C@H](CCCC(C)C)C)C)C	Renshen
KXS151	CCCCCCCCCCCC(C)C	Renshen
KXS152	OC[C@@H]1O[C@H](O[C@H]2CC3(C)[C@H](C4([C@H]2C(C)(C)[C@@H](O)CC4)C)C[C@@H]([C@@H]2C3(C)CC[C@@H]2C(CCC=C(C)C)(O)C)O)[C@H]([C@H]([C@@H]1O)O)O	Renshen
KXS153	CC(=CCCC([C@H]1CCC2([C@H]1[C@@H](O)C[C@@H]1C2(C)C[C@@H]([C@H]2C1(C)CC[C@@H](C2(C)C)O)O)C)(O)C)C	Renshen
KXS154	OC[C@@H]1O[C@H](O[C@H]2CC3(C)[C@H](C4([C@H]2C(C)(C)[C@@H](O)CC4)C)C[C@@H]([C@@H]2C3(C)CC[C@@H]2C(CCC=C(C)C)(O)C)O)[C@H]([C@H]([C@@H]1O)O)O[C@@H]1O[C@@H](C)[C@H]([C@@H]([C@@H]1O)O)O	Renshen
KXS155	OC[C@@H]1O[C@H](O[C@H]2CCC3([C@@H](C2(C)C)CCC2([C@H]3C[C@H](O)[C@@H]3C2(C)CC[C@@H]3C(CCC=C(C)C)(O)C)C)C)[C@H]([C@H]([C@@H]1O)O)O[C@@H]1O[C@@H](CO)[C@H]([C@@H]([C@@H]1O)O)O	Renshen
KXS156	CCCC(C(CC)C)C	Renshen
KXS157	COc1c(C)cc(cc1C)C(=O)O	Renshen
KXS158	O=CC1(C)[C@@H](O)CCC2([C@@H]1CCC1([C@H]2CC=C2C1(C)CCC1([C@H]2CC(CC1)(C)C)C(=O)O)C)C	Renshen
KXS159	CCCCC(CC)(CC)C	Renshen
KXS160	CCCCC(CC)C	Renshen
KXS161	CCCCCCCCC(CC)C	Renshen
KXS162	CCCCCCCCC(CCC)C	Renshen
KXS163	CCCCC(CC(C)C)CCCC	Renshen
KXS164	CCCC/C=C/CCCCCCCCCCCc1cc(O)cc(c1)O	Renshen
KXS165	CCCCCCCCCC(CCCC)C	Renshen
KXS166	OC[C@@H]1O[C@H](O[C@H]2CCC3([C@@H](C2(C)C)CCC2([C@H]3C[C@H](O)[C@@H]3C2(C)CC[C@@H]3C(O[C@@H]2O[C@@H](CO[C@H]3O[C@@H](CO)[C@H]([C@@H]([C@@H]3O)O)O)[C@H]([C@@H]([C@@H]2O)O)O)(CCC=C(C)C)C)C)C)[C@H]([C@H]([C@@H]1O)O)O[C@@H]1O[C@@H](COC(=O)CC(=O)O)[C@H]([C@@H]([C@@H]1O)O)O	Renshen
KXS167	CCCCCCC#CCCCCCC	Renshen
KXS168	CCOC(OCC)C	Renshen
KXS169	O=C(C(=C)c1ccccc1)O[C@@H]1C[C@@H]2N[C@@H](C1)[C@H]1[C@H]2O1	Renshen
KXS170	OCC1O[C@H](C([C@@H]1O)O)O[C@@H]1[C@H](O[C@@H]([C@H]([C@@H]1O)O)O[C@H]1CCC2([C@@H](C1(C)C)CCC1([C@H]2CC=C2C1(C)CCC1([C@H]2CC(C)(C)CC1)C(=O)O[C@@H]1O[C@@H](CO)[C@H]([C@@H]([C@@H]1O)O)O)C)C)C(=O)O	Renshen
KXS171	O=C1NCCCN(CCCCN[C@@H](C1)c1ccccc1)C(=O)c1ccccc1	Renshen
KXS172	O=CCC(CCC=C(C)C)C	Renshen
KXS173	COC(=O)CC(C(=O)O[C@@H]1C(=CC23[C@@H]1c1cc4OCOc4cc1CCN3CCC2)OC)(CCC(C)C)O	Renshen
KXS174	O=C(c1ccccc1C(=O)OC(C)(C)C)OC(C)(C)C	Renshen
KXS175	CCCCC/C=C/C/C=C/C/C=C/C/C=C/CCCC(=O)O	Renshen
KXS176	O=c1oc2ccccc2c2c1c(=O)c1ccccc1o2	Renshen
KXS177	C=C1CCCC2([C@H]1CC(=C(C)C)CC2)C	Renshen
KXS178	CC(=C[C@@H]1C[C@H](O)[C@@H]2[C@@H]3[C@@H](O1)C[C@H]1C4(C)CCC(C([C@H]4CCC1(C3(CC2)C)C)(C)C)(C)O)C	Renshen
KXS179	OC[C@@H]1O[C@H](O[C@H]2CCC3([C@@H](C2(C)C)CCC2([C@H]3C[C@H](O)[C@@H]3C2(C)CC[C@@H]3C(O[C@@H]2O[C@@H](CO[C@H]3O[C@@H](CO)[C@H]([C@@H]([C@@H]3O)O)O)[C@H]([C@@H]([C@@H]2O)O)O)(CCC=C(C)C)C)C)C)[C@H]([C@H]([C@@H]1O)O)O[C@@H]1O[C@@H](CO)[C@H]([C@@H]([C@@H]1O[C@@H]1O[C@@H](CO)[C@H]([C@@H]([C@@H]1O)O)O)O)O	Renshen
KXS180	Cc1ccc(cc1)C(C)C	Shichangpu
KXS181	CC([C@@H]1CC[C@@H](C23C1[C@H]2C(=CC3)C)C)C	Shichangpu
KXS182	C[C@H]1CC[C@H]2[C@H]1C1C(C1(C)C)CCC2=C	Shichangpu;Renshen
KXS183	C=CC(CC/C=C(/CCC=C(C)C)\C)(O)C	Shichangpu
KXS184	OCc1ccccc1	Shichangpu
KXS185	OCc1ccc(o1)C=O	Shichangpu
KXS186	CC12CCC(CO1)CC2(C)C	Shichangpu
KXS187	CC(=O)/C=C/[C@@H]1C(=CCCC1(C)C)C	Shichangpu
KXS188	C[C@H]1CCC=C2C1(C)C1C(C1(C)C)CC2	Shichangpu
KXS189	CC1=C[C@H]2[C@H](CC1)C(C)(O)CCC2(C)C	Shichangpu
KXS190	CC(=CCCC([C@H]1CCC(=CC1)C)(O)C)C	Shichangpu
KXS191	COc1ccc(cc1)/C=C/C(=O)O	Shichangpu;Yuanzhi
KXS192	C[C@H]1CC[C@@H](CC2=C1CC[C@@H]2C)C(O)(C)C	Shichangpu
KXS193	C=C1C2CCC(C1(C)C)C2	Shichangpu
KXS194	C/C/1=C\CCC(=C)C2[C@H](CC1)C(C2)(C)C	Shichangpu;Renshen
KXS195	O=c1ccc2c(o1)cc1c(c2)C[C@H](O1)C(O)(C)C	Shichangpu
KXS196	C=CC(=C)CCC=C(C)C	Shichangpu
KXS197	C=CC(CCC=C(C)C)(O)C	Shichangpu
KXS198	C=C1CC[C@@H]2OC2(CC[C@H]2[C@@H]1CC2(C)C)C	Shichangpu
KXS199	C/C/1=C\CC/C(=C\CCC(/C=C/[C@@H](CC1)C(C)C)(C)O)/C	Shichangpu
KXS200	C=CCc1ccc(c(c1)OC)OC	Shichangpu
KXS201	CCOC(=O)c1ccccc1C(=O)OCC	Shichangpu
KXS202	C/C=C\c1cc(OC)c(cc1OC)OC	Shichangpu
KXS203	C[C@H]1CCC2C([C@@H]3[C@H]1CCC3=C)C2(C)C	Shichangpu
KXS204	COc1ccc(cc1)CC=C	Shichangpu
KXS205	C/C/1=C\CC(C)(C)/C=C/C/C(=C/CC1)/C	Shichangpu
KXS206	CC([C@@H]1CCC(=C)C=C1)C	Shichangpu
KXS207	C/C=C/c1cc(OC)c(c(c1)OC)OC	Shichangpu
KXS208	CC([C@@H]1CC[C@@H](C23C1[C@H]2C(=C)CC3)C)C	Shichangpu
KXS209	C=C1CCC2([C@H]1C2)C(C)C	Shichangpu
KXS210	C=CCc1cc(OC)c(c(c1)OC)OC	Shichangpu;Renshen
KXS211	C=C1CCC/C(=C/CC(/C=C/C1)(C)C)/C	Shichangpu;Renshen
KXS212	COc1cc(O)ccc1C(=O)/C=C/c1ccc(cc1)O	Shichangpu
KXS213	O=C(c1ccccc1)OCc1ccccc1	Shichangpu
KXS214	OC1CC2C(C1(C)CC2)(C)C	Shichangpu
KXS215	CC1=C[C@H]2[C@H](CC1)C(=CC[C@H]2C(C)C)C	Shichangpu
KXS216	COC1=CC(=O)C(=CC1=O)OC	Shichangpu
KXS217	C/C=C/c1ccc(c(c1)OC)OC	Shichangpu
KXS218	CC1=CC[C@H]2[C@@H](C1)[C@@H](CC=C2C)C(C)C	Shichangpu
KXS219	C[C@H]1CCC2=C(C)CCC3C([C@H]12)C3(C)C	Shichangpu
KXS220	COC(=O)/C=C/C1=C(C)[C@@H](O)CCC1(C)C	Shichangpu
KXS221	O=C1CC2C(C1(CC2)CS(=O)(=O)O)(C)C	Shichangpu
KXS222	CC1=CC[C@H]2C3[C@@H]1C2(C)CCCC3(C)C	Shichangpu
KXS223	COc1cc(OC)c(cc1CC(=O)C)OC	Shichangpu
KXS224	C[C@H]1CCCC2=CCC3C(C12C)C3(C)C	Shichangpu
KXS225	O=C1C=C2CCC[C@@H](C2(C2C1C2(C)C)C)C	Shichangpu
KXS226	C=CCC12C=C(OC)C(=O)C(C1[C@H]1C(=CC2(OC)C(=O)C1(OC)OC)CC=C)(OC)OC	Shichangpu
KXS227	C=CCc1cc(OC)c(cc1OC)OC	Shichangpu
KXS228	ClCc1ccccc1	Shichangpu
KXS229	COc1cc(OC)c(cc1C1C(C)C(C1c1cc(OC)c(cc1OC)OC)C)OC	Shichangpu
KXS230	BrCc1ccccc1	Shichangpu
KXS231	C=C1CC[C@@H]2C(C1)(O)C(=CCC2(C)O)C(C)C	Shichangpu
KXS232	COc1cc(C=O)c(cc1OC)OC	Shichangpu
KXS233	C/C=C\c1ccc(c(c1)OC)OC	Shichangpu
KXS234	CC1=C[C@H]2C(=C(C)CC[C@H]2C(C)C)CC1	Shichangpu
KXS235	CC(=C)[C@H]1CCC2=CCC[C@@H](C2(C1)C)C	Shichangpu
KXS236	COc1cc(C(=O)O)c(cc1OC)OC	Shichangpu
KXS237	C[C@H]1CCC2([C@H](C1)C(=O)C(=CC2)C(C)C)C	Shichangpu
KXS238	CC(=C)[C@H]1CCC2([C@@H]1[C@@H]1CC[C@@H]3C(C1(C)CC2)(C)CC[C@H]1C3(C)CC[C@@H](C1(C)C)O)C	Shichangpu
KXS239	C=C1CC[C@@H]2C(C1)(O)[C@@H](CCC2(C)O)C(C)C	Shichangpu
KXS240	C=CC1(C)CC[C@H](C(=O)C1=C(C)C)C(C)C	Shichangpu
KXS241	OC(=O)/C=C/c1ccc(cc1C)C	Shichangpu
KXS242	CC1(C)CCCC2(C3C1C1C(C21C)C3)C	Shichangpu
KXS243	OO[C@@H]1C(=C)CC[C@@H]2[C@H]1[C@H](C=C[C@@H]2C)C(C)C	Shichangpu
KXS244	CCN(Cc1ccccc1)CC	Shichangpu
KXS245	C[C@H]1CCC2=C1C[C@@H]1CCC2(C1(C)C)C	Shichangpu
KXS246	C=CC1(C)CC[C@H](C(=O)[C@H]1C(=C)C)C(C)C	Shichangpu
KXS247	C=C1CCC2C([C@@H]3[C@@H]1CCC3(C)O)C2(C)C	Shichangpu
KXS248	CC([C@@H]1CC=C(c2c1cc(C)cc2)C)C	Shichangpu
KXS249	C[C@H]1CCC2[C@H](C3=C(CC[C@@H]13)C)C2(C)C	Shichangpu;Renshen
KXS250	CC1=CCCC2(C31CC(C3CC2)(C)C)C	Shichangpu
KXS251	COc1cc(ccc1OC)[C@H]1OC[C@@H]2[C@H]1CO[C@@H]2c1ccc(c(c1)OC)OC	Shichangpu
KXS252	CC(=CCCC([C@@H]1CCC2(C1(C)CCC13[C@H]2CC[C@H]2C3(C1)CC[C@@H](C2(C)C)O)C)C)C	Shichangpu
KXS253	COc1ccccc1	Shichangpu
KXS254	CC(=C)[C@H]1CC=C([C@H](C1)O)C	Shichangpu
KXS255	CC1=CCC(CC1)(O)C(C)C	Shichangpu
KXS256	CC1=CCC23C[C@@H]1C(C)(C)[C@@H]2CCC3C	Shichangpu
KXS257	COc1cc(O)c2c(c1)oc1c(c2=O)cc(c(c1OC)O)OC	Yuanzhi
KXS258	COc1cc(O)c2c(c1)oc1c(c2=O)cc(c(c1)O)OC	Yuanzhi
KXS259	COc1cc(O)c2c(c1)oc1c(c2=O)cc(cc1)O	Yuanzhi
KXS260	COc1ccc2c(c1)c(=O)c1c(o2)cccc1OC	Yuanzhi
KXS261	CCOC(=O)c1nccc2c1[nH]c1c2cccc1	Yuanzhi
KXS262	COc1cc(O)c2c(c1)oc1c(c2=O)cc(c(c1)OC)OC	Yuanzhi
KXS263	COc1cc(O)c2c(c1)oc1c(c2=O)cc(cc1)OC	Yuanzhi
KXS264	COc1cc(/C=C\C(=O)O)cc(c1OC)OC	Yuanzhi
KXS265	COc1cc2c(cc1O)oc1c(c2=O)c(OC)c(c(c1)OC)OC	Yuanzhi
KXS266	COc1c(OC)c(OC)cc2c1c(=O)c1c(o2)ccc(c1)O	Yuanzhi
KXS267	OCc1ccc(o1)c1nccc2c1[nH]c1c2cccc1	Yuanzhi
KXS268	COc1cc(/C=C/C(=O)O)cc(c1O)OC	Yuanzhi
KXS269	OC[C@@H]1O[C@@H](O[C@H]2[C@@H](O)CC3([C@@H](C2(O)C(=O)O)CCC2([C@H]3CC=C3C2(CO)CCC2([C@H]3CC(C)(C)CC2)C(=O)O)C)C)[C@H]([C@H]([C@@H]1O)O)O	Yuanzhi
KXS270	OC[C@@H]1O[C@H](O[C@@H]2[C@@H](O)CC3([C@@H](C2(C)C(=O)O)CCC2([C@H]3CC=C3C2(CO)CCC2([C@H]3CC(C)(C)CC2)C(=O)O)C)C)[C@H]([C@H]([C@@H]1O)O)O	Yuanzhi
KXS271	COc1cc(/C=C/C(=O)O)cc(c1OC)OC	Yuanzhi
KXS272	COC(=O)c1nccc2c1[nH]c1c2cccc1	Yuanzhi
KXS273	CC1=C[C@H]2[C@H](CC1)C(=C)CC[C@H]2C(C)C	Renshen
KXS274	COc1cc2C[C@H](C)[C@@H](C)Cc3c(c2c(c1OC)OC)c(OC)c1c(c3)OCO1	Renshen
KXS275	OC[C@@H]1O[C@H](O[C@H]2CCC3([C@@H](C2(C)C)CCC2([C@H]3C[C@H](O)[C@@H]3C2(C)CC[C@@H]3C2(C)CCCC(O2)(C)C)C)C)[C@H]([C@H]([C@@H]1O)O)O	Renshen
KXS276	O=C1CC2CC31C(=CCCC3(C)C)C2(C)C	Shichangpu
KXS277	OC[C@@H]1O[C@@H]([C@H]([C@@H]1O)O)n1cnc2c1nc(N)[nH]c2=O	Renshen
KXS278	OCC1O[C@H](C([C@@H]1O)O)O[C@@H]1[C@H](O[C@@H]([C@H]([C@@H]1O)O)OC1CCC2([C@@H](C1(C)C)CCC1([C@H]2CC=C2C1(C)CCC1([C@H]2CC(C)(C)CC1)C(=O)O[C@@H]1O[C@@H](CO)[C@H]([C@@H]([C@@H]1O)O)O)C)C)C(=O)O	Renshen
KXS279	CCCCCCCCCCCCCCCCC	Renshen
KXS280	Cc1cc2[C@@H](C)CCCc2c(c1)C	Shichangpu
KXS281	CCCCCCCCCCCC	Renshen
KXS282	OC[C@@H]1O[C@H](O[C@H]2CCC3([C@@H](C2(C)C)CCC2([C@H]3C[C@H](O)[C@@H]3C2(C)CC[C@@H]3C(O[C@@H]2OC(CO[C@H]3O[C@@H](CO[C@H]4O[C@@H](CO)[C@H]([C@@H]([C@@H]4O)O)O)[C@H]([C@@H]([C@@H]3O)O)O)[C@H]([C@@H]([C@@H]2O)O)O)(CCC=C(C)C)C)C)C)[C@H]([C@H]([C@@H]1O)O)O[C@@H]1O[C@@H](CO)[C@H]([C@@H]([C@@H]1O)O)O	Renshen
KXS283	OC[C@@H]([C@@H]([C@@H]([C@@H](C=O)O)O)O)O	Renshen
KXS284	OC[C@@H]1O[C@@H]([C@H]([C@@H]1O)O)C=O	Renshen
KXS285	O=Cc1ccco1	Shichangpu
KXS286	CC1=C2[C@H]3CCC(C2(CC1)CC3(C)C)C	Renshen
KXS287	COc1cc2c(cc1OC)oc1c(c2=O)cccc1	Yuanzhi
KXS288	CCCCCCC[C@@H]1O[C@H]1CC#CC#C[C@@H]([C@@H](CCl)O)O	Renshen
KXS289	CC1=CCCC2(C31CCC2C(C3)(C)C)C	Renshen
KXS290	CC1=CCC2(C(CC1)(O)C(CC2)C(C)C)C	Shichangpu
KXS291	OC(=O)c1cccnc1	Renshen
KXS292	CC(=O)O[C@H]1CC(C2(C1(C)C1=CC[C@H]3C(C1=CC2)(C)CC[C@@H](C3(C)C)O)C)C(CC/C=C(/C(=O)O)\C)C	Fuling
KXS293	CCCCOC(=O)C(=O)OCCCC	Renshen
KXS294	C=CC1(C)CC[C@@H]2C1(CC2(C)C)C(=C)C	Renshen
KXS295	CC1=CCC23C[C@@H]1C(C)(C)C2CC[C@@H]3C	Shichangpu
KXS296	CC12CCC(CC1)C(O2)(C)C	Shichangpu
KXS297	OC[C@@H]1O[C@@H](O[C@@H]2[C@H](O[C@H]([C@H]([C@@H]2O)O)CO[C@@H]2OC[C@@H]([C@@H]([C@@H]2O)O)O)O[C@H]2CCC3([C@@H](C2(C)C)CCC2([C@H]3C[C@H](O)[C@@H]3C2(C)CC[C@@H]3C(CCC=C(C)C)(O)C)C)C)[C@H]([C@H]([C@@H]1O)O)O	Renshen
KXS298	CN1[C@H]2CC(C[C@H]1[C@H]1[C@H]2O1)OC(=O)C(=C)c1ccccc1	Renshen
KXS299	CCC/C=C/CCCO	Shichangpu
KXS300	CC1=CCC(=C)[C@@H]2[C@H](CC1)C(C2)(C)C	Renshen
KXS301	CCCCCCCCCCCCC=C	Renshen
KXS302	OC(=O)[C@H]([C@@H]1[C@@H](O)CC2(C1(C)CC=C1C2=CC[C@H]2C1(C)CC[C@@H](C2(C)C)O)C)CCC(=C)C(O)(C)C	Fuling
KXS303	CC1=C2CC([C@H]3C2(CC1)C(C)CC3)(C)C	Renshen
KXS304	Oc1ccc(cc1)C(=O)O[C@H]1CCC2([C@@H](C1(C)C)CC=C1C2=CCC2(C1(C)C[C@@H]([C@H]2[C@@H](C(=O)O)CCC(=C)C(C)C)O)C)C	Fuling
KXS305	COc1cc2CC(C)(O)[C@@H](C)Cc3c(c2c(c1OC)OC)c(OC)c1c(c3)OCO1	Renshen
KXS306	CCCCCCCCCCCCCCCC(=O)OC[C@H](CO)O	Renshen
KXS307	CCC(=O)OC1(CCC(=CC1)C)C(C)C	Shichangpu
KXS308	CCCCCCC[C@@H]1O[C@H]1CC#CC#C[C@H](C=C)O	Renshen
KXS309	COc1ccccc1O	Shichangpu
KXS310	CO[C@H](c1cccc(c1)O)CC[C@@H]([C@@H]1OC2(C=C[C@@H]1C)[C@H](C(=O)OC1COC(=O)C1)C(=O)[C@H](CC2(C)C)C)C	Shichangpu
KXS311	CCCCCCCCCCCCCCCC(=O)OC[C@@H]1O[C@H](O[C@H]2CCC3(C(=CC[C@@H]4[C@@H]3CCC3([C@H]4CCC3[C@H](/C=C/[C@H](C(C)C)CC)C)C)C2)C)[C@H]([C@H]([C@@H]1O)O)O	Renshen
KXS312	CCCCCCCCCCCCCCCC	Renshen
KXS313	CCCCCCCCC(=O)O	Shichangpu
KXS314	CC(=C)[C@H]1CC[C@@H](C2=C(C1)[C@@H](C)CC2)C	Renshen
KXS315	OC(=O)CC[C@@H](C(=O)O)NC(=O)c1ccc(cc1)NCc1cnc2c(n1)c(=O)[nH]c(n2)N	Renshen
KXS316	C/C/1=C\CCC(=C)[C@@H]2[C@H](CC1)C(C2)(C)C	Renshen
KXS317	OCC1(CO)C[C@H](O[C@H]1C)n1cnc2c1ncnc2N	Renshen
KXS318	C=CCc1ccc(c(c1)OC)O	Shichangpu
KXS319	CCCCCCCCCCCCC(C)C	Renshen
KXS320	CCCCCCC[C@@H]1O[C@H]1CC#CC#CC(=O)CC	Renshen
KXS321	CC1=CCC2(CC1=O)[C@@H](C)CC(=O)C2(O)C(C)C	Shichangpu
KXS322	C=CC(=C)CC/C=C(/CCC=C(C)C)\C	Renshen
KXS323	Cc1cc(c(c(c1)C(C)(C)C)O)C(C)(C)C	Renshen
KXS324	O=CCCCCC/C=C/C/C=C/C/C=C/CC	Shichangpu
KXS325	OC[C@@H]1O[C@H](O[C@H]2CCC3([C@@H](C2(C)C)CCC2([C@H]3C[C@H](O)[C@@H]3C2(C)CC[C@@H]3C(O[C@@H]2OC(CO[C@@H]3OC[C@@H]([C@@H]([C@@H]3O)O)O)[C@H]([C@@H]([C@@H]2O)O)O)(CCC=C(C)C)C)C)C)[C@H]([C@H]([C@@H]1O)O)O[C@@H]1OC(COC(=O)CC(=O)O)[C@H]([C@@H]([C@@H]1O)O)O	Renshen
KXS326	C[C@H]1CCCC2(C1=CC(=C(C)C)CC2)C	Renshen
KXS327	CCCCCCCCCC	Renshen
KXS328	CCCCCCCCCCCCCCC(=O)S	Renshen
KXS329	COc1ccc(cc1)C(=O)O[C@@H]([C@@H](C(=O)O)OC(=O)c1ccc(cc1)OC)C(=O)O	Renshen
KXS330	OC[C@@H]1O[C@H](O[C@H]2CC3(C)[C@H](C4([C@H]2C(C)(C)[C@@H](O)CC4)C)C[C@@H]([C@@H]2C3(C)CC[C@@H]2C(O[C@@H]2O[C@@H](CO)[C@H]([C@@H]([C@@H]2O)O)O)(CCC=C(C)C)C)O)[C@H]([C@H]([C@@H]1O)O)O[C@@H]1O[C@@H](CO)[C@H]([C@@H]([C@@H]1O)O)O	Renshen
KXS331	OC[C@@H]1O[C@H](O[C@H]2CC3(C)[C@H](C4([C@H]2C(C)(C)[C@@H](O)CC4)C)C[C@@H]([C@@H]2C3(C)CC[C@@H]2/C(=C/CC=C(C)C)/C)O)[C@H]([C@H]([C@@H]1O)O)O	Renshen
KXS332	COc1cc(C(=O)CC)c(cc1OC)OC	Shichangpu
KXS333	OC(=O)CCC1(C)[C@@H](CCC2=C1CCC1(C2(C)C[C@@H]([C@H]1[C@@H](C(=O)O)CCC=C(C)C)O)C)C(=C)C	Fuling
KXS334	O=C1C[C@H](C)C2(C(=C1)CCC1C2C1(C)C)C	Shichangpu
KXS335	CCCCCCC[C@@H]1O[C@H]1CC#CC#CC(=O)CCOC	Renshen
KXS336	C=C1CCCC2([C@H]1C[C@H](CC2)C(O)(C)C)C	Shichangpu
KXS337	CCCCC/C=C/CCCCCCCCCCCCCCCCCCCCCCCCC(=O)c1c(O)cc(cc1O)O	Yuanzhi
KXS338	COc1cc(OC)c(cc1[C@@H]1O[C@H]1C)OC	Shichangpu
KXS339	COc1cc(OC)c2c(c1)oc1c(c2=O)cc(c(c1OC)O)OC	Yuanzhi
KXS340	NCCCNCCCCNCCCN	Renshen
KXS341	OC(=O)C[C@@H](c1ccc(c(c1)Cl)Cl)C(=O)O	Renshen
KXS342	CC1=CCCC2([C@@H]1C[C@H](CC2)C(=C)C)C	Renshen
KXS343	C[C@@H](/C=C/C1(O)C(=CC(=O)CC1(C)C)C)O	Shichangpu
KXS344	OC(=O)CCC1(C)[C@@H](CCC2=C1CCC1(C2(C)C[C@@H]([C@H]1[C@@H](C(=O)O)CCC(=C)C(C)C)O)C)C(=C)C	Fuling
KXS345	CC(=C)[C@H]1CCC2([C@H](C1)C(C)(O)CCC2)C	Renshen
KXS346	CC1(O)CC=C2C(CC1)(C)CCCC2(C)C	Renshen
KXS347	C=C[C@@H]([C@H]1CCC(=C(C1(C)C)COC(=O)C)C)O	Shichangpu
KXS348	CC[C@@H](C(C)C)/C=C/[C@@H]([C@@H]1CC[C@H]2C1(C)CC[C@@H]1C2=CC[C@@H]2C1(C)CC[C@@H](C2)O)C	Yuanzhi
KXS349	NCCCCN	Renshen
KXS350	Oc1cc(C)c2c(c1)oc(cc2=O)C	Renshen
KXS351	OC[C@@H]1O[C@H](O[C@H]2CCC3([C@@H](C2(C)C)CCC2([C@H]3C[C@H](O)[C@@H]3C2(C)CCC3C(O[C@@H]2O[C@@H](CO)[C@H]([C@@H]([C@@H]2O)O)O)(CCC=C(C)C)C)C)C)[C@H]([C@H]([C@@H]1O)O)O[C@@H]1O[C@@H](CO)[C@H]([C@@H]([C@@H]1O)O)O	Renshen
KXS352	CCCCCCCCCCCCCCCC(=O)C	Renshen
KXS353	OC(=O)C(=O)C	Renshen
KXS354	CCOC(=O)c1ncc2c(c1)c1ccccc1[nH]2	Yuanzhi
KXS355	OC[C@@H]1O[C@H](O[C@H]2CCC3([C@@H](C2(C)C)CCC2([C@H]3C[C@H](O)[C@@H]3C2(C)CC[C@@H]3/C(=C/CC=C(C)C)/C)C)C)[C@H]([C@H]([C@@H]1O)O)O[C@@H]1OC(CO)[C@H]([C@@H]([C@@H]1O)O)O	Renshen
KXS356	CCCCC/C=C/CCCCCCCCCCCCCCCCCCCCCCC(=O)c1c(O)cc(cc1O)O	Yuanzhi
KXS357	OC(=O)c1ccccc1O	Renshen
KXS358	COc1ccc2c(c1)CC=C(c1c2cc2OCOc2c1)CO	Yuanzhi
KXS359	OC[C@@H]1O[C@@H](OC(C2(C)CCC3([C@@H]2C(O)C[C@H]2[C@@H]3C[C@@H]([C@H]3C2(C)CC[C@@H](C3(C)C)O)O)C)(CCC=C(C)C)C)[C@H]([C@H]([C@@H]1O)O)O	Renshen
KXS360	CC1(C)CC2(C3([C@H]1CCC2(C)CCC3)C)O	Renshen
KXS361	CCC(CCCCCCCCCCCCC(=O)OC)C	Renshen;Fuling
KXS362	CCCCCCCC=O	Renshen
KXS363	C=CC1(C)CCC(=C(C)C)C[C@H]1C(=C)C	Renshen
KXS364	CC(C(=C)CC[C@@H](C1CCC2(C1(C)CC=C1C2=CC[C@H]2C1(C)CC[C@@H](C2(C)C)O)C)C(=O)O)C	Fuling
KXS365	OC/C(=C/CCC1(C)[C@@H]2CC3C1(C)C3C2)/C	Renshen
KXS366	CCCCCCCCCCCCCCCCCCC	Renshen
KXS367	CCCCCCCC/C=C/CCCCCCCC(=O)OC[C@@H]1O[C@H](O[C@H]2CCC3(C(=CC[C@@H]4[C@@H]3CCC3([C@H]4CCC3[C@H](/C=C/[C@H](C(C)C)CC)C)C)C2)C)[C@H]([C@H]([C@@H]1O)O)O	Renshen
KXS368	C[C@H]1CCC2C(C3=C1CC[C@@H]3C)C2(C)C	Shichangpu
KXS369	ICC(=O)NCCCCCCCCCCC(=O)O	Fuling
KXS370	O=C1C=C(C)[C@@H]2C(C1)(C)CC[C@@H](C2)C(=C)C	Shichangpu
KXS371	C[C@H]1CC[C@H]2[C@@H]1C1C(C1(C)C)CCC2(C)O	Shichangpu
KXS372	COc1cc2c(c(c1OC)OC)oc1c(c2=O)ccc(c1OC)OC	Yuanzhi
KXS373	CC1(C)CC23C1CCC3(C)CCCC2(C)O	Renshen
KXS374	OC[C@@H]1O[C@H](O[C@H]2CC3(C)[C@H](C4([C@H]2C(C)(C)[C@@H](O)CC4)C)C[C@@H]([C@@H]2C3(C)CC[C@@H]2/C(=C/CC=C(C)C)/C)O)[C@H]([C@H]([C@@H]1O)O)O[C@@H]1O[C@@H](C)[C@H]([C@@H]([C@@H]1O)O)O	Renshen
KXS375	CCCCCC/C=C/CCCC(=O)O	Fuling
KXS376	CCCCCCC[C@@H]([C@H](CC#CC#CC(=O)CC)O)O	Renshen
KXS377	CC[C@@H](C(C)C)/C=C/[C@@H]([C@@H]1CC[C@@H]2C1(C)CC[C@H]1[C@H]2CC=C2C1(C)CC[C@@H](C2)C)C	Renshen
KXS378	CCCCCCCCCCCCCCCCCCCCCCCCCCCCC	Renshen
KXS379	C[C@H]1CC[C@H]([C@H](C1)OC(=O)C)C(C)C	Renshen
KXS380	NCCCNCCCCN	Renshen
KXS381	C[C@H]1CCC2(C3([C@H]1CC(C2(C)C)CC3)C)O	Renshen
KXS382	CC1=C2C3C(C3(C)C)CCC2(CCC1)C	Renshen
KXS383	O=C1CCC2([C@H](C1)CC[C@H]1[C@@H]2CCC2([C@H]1CCC2[C@H](CC[C@@H](C(C)C)C)C)C)C	Renshen
KXS384	O=Cc1ccc(cc1)O	Shichangpu
KXS385	COc1cc(/C=C/C(=O)O)ccc1OC	Yuanzhi
KXS386	OC[C@@H]1O[C@H](O[C@H]2CC3(C)[C@H](C4([C@H]2C(C)(C)[C@@H](O)CC4)C)C[C@@H]([C@@H]2C3(C)CC[C@@H]2C(O[C@@H]2O[C@@H](CO)[C@H]([C@@H]([C@@H]2O)O)O)(CCC=C(C)C)C)O)[C@H]([C@@H]([C@@H]1O)O)C	Renshen
KXS387	COC(=O)C1(C)CCCC2([C@@H]1CCc1c2ccc(c1)C(C)C)C	Fuling
KXS388	CCCCCCCCCCCCC	Renshen

## Sheet: Table S10
Table S10. Known and predicted targets of all ingredients in KXS (Represented in corresponding official gene symbol)
TCMID	Known Targets	Predicted Targets
KXS161		CNR1;FDPS;CNR2;HMGCR;CYP2D6;TXN;GPR84;ALOX5;ESR1;SLCO1B1;AR;DNM1;LSS;MPEG1;GGPS1;NFE2L2;TRPA1;CYP3A4;TRPV1;HTR1A
KXS160		CNR1;TXN;CNR2;CYP2D6;FDPS;NFE2L2;IDH1;GPBAR1;ACHE;SLCO1B1;OPRM1;AR;HMGCR;GGPS1;PTPN1;TRPA1;CYP3A4;TRPV1;SHBG;ESR1
KXS163		CNR1;FDPS;EHMT2;CNR2;CYP2D6;ESR1;NFE2L2;GPBAR1;ACHE;SHBG;CYP2C9;OPRM1;AR;ANPEP;GGPS1;GMNN;TRPA1;CYP3A4;TRPV1;PTPN1
KXS162		HDAC1;FDPS;CNR2;NFE2L2;CYP2D6;MPEG1;GPR84;ALOX5;ESR1;SHBG;AR;DNM1;LSS;GGPS1;ACHE;CYP3A4;TRPV1;HTR1A;PPARA;CNR1
KXS165		CNR1;FDPS;CNR2;TLR2;NFE2L2;CYP2D6;MPEG1;GPR84;ALOX5;ESR1;SHBG;AR;DNM1;LSS;GGPS1;ACHE;CYP3A4;TRPV1;HTR1A;PPARA
KXS164		CNR1;BACE1;PTGS1;CNR2;CYP1B1;CYP2D6;FDPS;ESR1;CA9;CYP1A1;CA12;AR;PTGS2;LSS;GGPS1;GMNN;ACHE;CYP3A4;TRPV1;PTPN1
KXS167		CNR1;FDPS;CNR2;DPYD;CYP2D6;MMP13;DHFR;GPR84;FAP;ADAM17;PTGIR;SHBG;MAOB;MAOA;AR;DNM1;MPEG1;GGPS1;DPP4;TRPV1
KXS166		CA4;APEX1;NR3C1;EHMT2;ESR1;ATAD5;NFE2L2;IDH1;CTSE;PGA5;SHBG;AR;PTGES;GPBAR1;GMNN;PTPN1;SMAD3;AKR1B1;CYP3A4;TNF
KXS169		PTGS2;EHMT2;CYP2D6;GBA;F10;NFE2L2;IDH1;KCNH2;CHRM3;CHRM2;CHRM1;SMAD3;ATAD5;AR;CYP2C19;GMNN;CHRM4;CYP3A4;CHRM5;PTPN1
KXS168		CYP2C9;CA9;EHMT2;CYP2D6;DHFR;NFE2L2;CA1;PPARA;CA7;CA12;PTGS1;AR;CYP2C19;CA2;GMNN;ACHE;CYP3A4;CYP19A1;GGPS1;PTPN1
KXS248		RARA;CYP2C9;PTGS1;EHMT2;ESR2;RARG;CYP2D6;ESR1;NFE2L2;CYP19A1;ELANE;RARB;BCHE;AR;CYP2C19;TRPA1;GMNN;ACHE;CYP3A4;PTPN1
KXS249		NR3C1;SERPINA6;CYP2D6;ESR1;PRKCA;NFE2L2;IDH1;CYP19A1;PTGES;SMAD3;SHBG;PRKCD;AR;BCHE;GPBAR1;GMNN;ACHE;PTPN1;CYP3A4;HSD11B1
KXS008	AKR1B10;CDC25B;POLB;PLA2G1B;GPBAR1;PTPN2;PTPN1	AKR1C3;SLC10A2;IDO1;PSIP1;ACP1;SERPINA6;PTPRF;SAE1;APEX1;PLA2G2A;ATG4B;MAOA;AKR1A1;PTPRC;NR1H4;AKR1B1;MAOB;SHBG;POLI;POLH
KXS009	CYP2C9;EHMT2;ESR2;PTP4A3;ESR1;NFE2L2;CYP2C19;MAPT;CYP3A4;LCK;CSNK2A1	HSD17B10;VDR;FEN1;CYP2D6;NFKB1;CYP19A1;ELANE;HPGD;APEX1;ALOX15;AR;RECQL;MCL1;KDM4E;ACHE;GMNN;MAOA;POLK;ALDH1A1;BCL2
KXS240		NR3C1;SERPINA6;ESR1;PTGES;NFE2L2;IDH1;CYP19A1;CYP2C19;SMAD3;SHBG;ALDH1A1;AR;BCHE;GPBAR1;GMNN;TRPA1;PTPN1;CYP3A4;TNF;HSD11B1
KXS208		NR3C2;NR3C1;SERPINA6;ESR1;PRKCA;NFE2L2;IDH1;PRKCD;TRPA1;SMAD3;SHBG;ATAD5;AR;BCHE;GPBAR1;GMNN;PGR;PTPN1;CYP3A4;HSD11B1
KXS242		NR3C1;CYP2D6;SERPINA6;ESR1;PRKCA;NFE2L2;IDH1;CHRNA3;PTGES;SMAD3;SHBG;AR;BCHE;GPBAR1;GMNN;ACHE;PTPN1;XBP1;CYP3A4;HSD11B1
KXS243		CYP2C9;NR3C1;EHMT2;SERPINA6;CYP2D6;ESR1;NFE2L2;IDH1;CYP19A1;CYP2C19;SMAD3;SHBG;AR;BCHE;GPBAR1;GMNN;ACHE;CYP3A4;PTPN1;HSD11B1
KXS244		BCHE;EHMT2;TAAR1;CYP2D6;KCNH2;DRD2;CHRM2;CHRM1;SIGMAR1;ADRA2A;HNMT;MAOA;OPRM1;HTR2A;MAOB;HRH1;LTA4H;ACHE;DRD3;HTR1A
KXS245		SLCO1B1;NR3C1;CYP2D6;SERPINA6;ESR1;PTGES;NFE2L2;IDH1;CYP19A1;SMAD3;SHBG;AR;BCHE;GPBAR1;GMNN;PTPN1;NR1H3;CYP3A4;TNF;HSD11B1
KXS246		SLCO1B1;NR3C1;SERPINA6;ESR1;PTGES;NFE2L2;IDH1;CYP19A1;SMAD3;SHBG;ALDH1A1;AR;BCHE;GPBAR1;GMNN;TRPA1;PTPN1;CYP3A4;TNF;HSD11B1
KXS209		CYP2C9;NR3C1;CYP2D6;SERPINA6;ESR1;PRKCA;NFE2L2;IDH1;PTGES;ACHE;SMAD3;SHBG;AR;BCHE;GPBAR1;GMNN;TRPA1;PTPN1;CYP3A4;HSD11B1
KXS086		CA4;APEX1;NR3C1;EHMT2;ESR1;ATAD5;NFE2L2;IDH1;CTSE;PGA5;SHBG;AR;PTGES;GPBAR1;GMNN;PTPN1;SMAD3;AKR1B1;CYP3A4;TNF
KXS087		OXER1;FDPS;EHMT2;NFE2L2;GPR132;SCD;GGPS1;GPBAR1;TRPV1;TLR2;PPARG;PPARD;AR;FABP3;HMGCR;PPARA;FABP5;PTPN1;GPR84;CYP3A4
KXS084		BACE1;ABCG2;EHMT2;CYP2D6;ATAD5;NFE2L2;IDH1;CYP19A1;CA7;PTGS1;SMAD3;CA9;CA12;AR;CYP2C19;GMNN;ACHE;CYP3A4;PTPN1;HSD17B10
KXS085		SLCO1B1;NR3C1;EHMT2;SERPINA6;CYP2D6;ESR1;ATAD5;NFE2L2;IDH1;PTGES;HIF1A;SMAD3;SHBG;AR;CYP2C19;GPBAR1;GMNN;CYP3A4;PTPN1;HSD11B1
KXS082		CNR1;FDPS;CNR2;CYP2D6;ESR1;DHFR;NFE2L2;PTPN1;MMP13;SHBG;MAOA;AR;DNM1;LSS;GGPS1;GMNN;TRPA1;CYP3A4;TRPV1;ALDH1A1
KXS083		BACE1;HSD17B10;F3;ESR2;CYP2D6;KCNH2;CA2;ESR1;DRD2;ABCG2;DRD1;MAOB;MAOA;EHMT2;CYP2C19;NFE2L2;GMNN;ACHE;CYP3A4;HTR1A
KXS080		GGPS1;FDPS;NR3C1;CNR2;ESR2;CYP2D6;ESR1;DHFR;NFE2L2;MMP13;SHBG;MAOA;AR;LSS;ADAM17;GMNN;TRPA1;CYP3A4;DPP4;PTPN1
KXS081		FDPS;CNR2;CYP2D6;MMP13;DHFR;NFE2L2;ESR1;ADAM17;GPR84;SHBG;MAOA;AR;DNM1;HMGCR;GGPS1;VDR;CYP2C19;CYP3A4;DPP4;TRPV1
KXS262		BACE1;ABCG2;CYP1B1;CYP1A1;CA2;CA1;CYP19A1;CA7;CA12;PDE4D;MAPK14;CA9;MAOA;CYP2C19;POLK;ACHE;CYP3A4;PTGS1;PTPN1;ABCB1
KXS088		CYP2C9;SLCO1B1;NR3C1;SERPINA6;CYP2D6;ESR1;PRKCA;NFE2L2;IDH1;PTGES;SMAD3;SHBG;AR;BCHE;GPBAR1;GMNN;ACHE;PTPN1;CYP3A4;HSD11B1
KXS089		FDPS;PTGFR;NFE2L2;PTGER4;TRPV1;GPBAR1;PTGER2;PTGER3;SLCO1B1;SLCO1B3;AR;DNM1;HMGCR;GGPS1;GMNN;CYP3A4;MIF;GPR84;PTPN1;PPARA
KXS021	ATAD5;CYP3A4;CYP2D6	CYP2C9;RAB9A;CYP1A2;EHMT2;SLC6A2;TP53;KCNH2;NFE2L2;IDH1;HIF1A;HBB;SMAD3;HTR2C;NPC1;CYP2C19;MAPT;GMNN;HTR2A;THPO;ATXN2
KXS231		NR3C1;EHMT2;CYP2D6;SERPINA6;ESR1;NFE2L2;IDH1;GGPS1;ACHE;SMAD3;SHBG;AR;BCHE;HIF1A;GPBAR1;GMNN;CYP2C19;PTPN1;CYP3A4;HSD11B1
KXS206		CYP2C9;NR3C1;CYP19A1;SERPINA6;CYP2D6;ESR1;NFE2L2;IDH1;GPBAR1;CYP2C19;SMAD3;SHBG;AR;BCHE;EHMT2;ACHE;GMNN;TRPA1;CYP3A4;PTPN1
KXS257		BACE1;CA9;CA2;CYP1B1;AURKB;HSD17B10;CYP1A1;PDE4D;CA1;CA7;CA12;MAPK14;MAOA;APEX1;MAPT;ACHE;ABCG2;CYP3A4;PTGS1;POLK
KXS256		SLCO1B1;NR3C1;CYP2D6;SERPINA6;ESR1;PTGES;NFE2L2;IDH1;SMAD3;SHBG;AR;BCHE;GPBAR1;GMNN;ACHE;PTPN1;NR1H3;CYP3A4;TNF;HSD11B1
KXS255		FDPS;NR3C1;EHMT2;SERPINA6;CYP2D6;ESR1;NFE2L2;IDH1;GGPS1;CYP2C19;SMAD3;SHBG;AR;BCHE;GPBAR1;GMNN;ACHE;PTPN1;CYP19A1;CYP3A4
KXS207		BACE1;PTGS1;CYP1B1;CYP1A1;DHFR;CA13;CA1;CA7;ABCG2;CA12;HSP90AB1;CA9;ABCB1;POLK;GMNN;ACHE;CYP3A4;PDE4D;MAOA;MAPK14
KXS158		SLCO1B1;NR3C1;SERPINA6;ESR1;ALDH1A1;NFE2L2;IDH1;CYP19A1;SMAD3;SHBG;SLCO1B3;AR;CYP3A4;PTPN2;GPBAR1;GMNN;BCHE;PTPN1;PTGES;HSD11B1
KXS159		SLCO1B1;NR3C1;CNR2;CYP2D6;FDPS;NFE2L2;IDH1;NR2E3;GPBAR1;JUN;SMAD3;SHBG;AR;HMGCR;GGPS1;ACHE;CYP3A4;FKBP1A;PTPN1;ESR1
KXS251		SOAT2;BACE1;ABCG2;SOAT1;CYP2D6;ESR1;NFE2L2;CYP19A1;CA7;CA12;MAPK14;ABCB1;AR;PTAFR;GMNN;ACHE;CYP3A4;PTGS1;PDE4D;CYP2C19
KXS250		SLCO1B1;NR3C1;SERPINA6;ESR1;PTGES;NFE2L2;IDH1;CYP19A1;SMAD3;SHBG;AR;BCHE;GPBAR1;GMNN;PTPN1;NR1H3;HSD11B2;CYP3A4;TNF;HSD11B1
KXS154		NR3C1;SERPINA6;ESR1;ATAD5;NFE2L2;IDH1;PTGES;HIF1A;SMAD3;SHBG;ALOX15;SLCO1B3;AR;BCHE;GPBAR1;GMNN;PTPN1;CYP3A4;TNF;HSD11B1
KXS155		APEX1;NR3C1;SERPINA6;ESR1;ATAD5;NFE2L2;IDH1;PTGES;HIF1A;SMAD3;SHBG;AR;BCHE;GPBAR1;GMNN;IL2;PTPN1;CYP3A4;TNF;HSD11B1
KXS156		HDAC1;TXN;NOS2;NOS3;CYP2D6;NOS1;NFE2L2;IDH1;GGPS1;ACHE;SHBG;SLCO1B1;AR;HMGCR;GPBAR1;GMNN;TRPA1;CYP3A4;TRPV1;PTPN1
KXS157		RELA;BACE1;CA9;METAP2;RAD51;CA2;CA1;CYP19A1;CA7;CA12;APEX1;MAOA;PTGS1;MAPT;ACHE;ABCG2;PTPN1;POLK;CYP3A4;CA14
KXS150		IDH1;TXN;CYP2D6;SLC6A2;NFE2L2;CDC25A;ESR1;RORC;ACHE;SHBG;ALOX15;AR;SLCO1B1;HMGCR;GPBAR1;TRPA1;CYP3A4;TRPV1;PTPN1;NR1H3
KXS151		CNR1;FDPS;CNR2;ALOX5;CYP2D6;MPEG1;GPR84;CDC25A;PPARA;ACHE;ALOX15;AR;DNM1;LSS;GGPS1;PTPN1;TRPA1;CYP3A4;TRPV1;HTR1A
KXS152		APEX1;NR3C1;SERPINA6;ESR1;ATAD5;NFE2L2;IDH1;PTGES;HIF1A;SMAD3;SHBG;AR;BCHE;GPBAR1;GMNN;IL2;PTPN1;CYP3A4;TNF;HSD11B1
KXS153		NR3C1;SERPINA6;ESR1;PTGES;NFE2L2;IDH1;GGPS1;HIF1A;SMAD3;SHBG;ALOX15;AR;BCHE;GPBAR1;GMNN;CYP2C19;PTPN1;NR1H3;CYP3A4;HSD11B1
KXS019	CYP2A6;ALDH1A1	CYP2C9;HSD17B10;EHMT2;TAAR1;CYP2D6;CYP2A13;ALOX15;CYP2E1;MIF;CHRNA4;NFKB1;CHRNA7;AR;CYP2C19;MAPT;ACHE;TRPA1;CYP3A4;TRPV1;HPGD
KXS018	TRPA1	S1PR4;PTGS1;CTSL;S1PR1;CYP2A13;CTSB;ATM;ITGA4;CYP2E1;HPGD;CXCR2;BCHE;CYP2A6;GPR55;MIF;CYP3A4;TERT;TRPV1;ALDH1A1;AKR1C3
KXS015	NFE2L2;SMARCA2;HSD17B10;SMAD3	AOX1;EHMT2;PSIP1;CYP2D6;ATAD5;ATXN2;IDH1;HIF1A;TLR7;ALDH1A1;AR;SLC22A1;MAPT;GLP1R;GMNN;ACHE;POLK;CFTR;POLI;TOP2A
KXS014	ESR1;PPARD;TLR2;FABP4;FABP5;FABP2;FABP3;PPARA	OXER1;PTGS2;PTGS1;FFAR1;ESR2;GPR84;TTR;NR4A1;CYP2C9;PPARG;SLC22A6;HTT;AR;FABP1;FAAH;TERT;CXCL8;AKR1C1;FFAR4;AKR1C3
KXS230		SRC;HSP90AA1;TAAR1;CYP2D6;ESR1;GRIA2;GRIA1;GRIK5;GRIA4;XDH;CDK1;CDK2;AR;LSS;MAPK12;TK1;ESR2;PTPN1;ALDH1A1;MAPK11
KXS016	RAB9A;NPC1;XBP1	BRCA1;CYP1A1;SMN1;TP53;ATAD5;IL2;MBD2;MDM2;ALDH2;SMAD3;ALOX15;FASN;PHOSPHO1;NOD2;NOD1;RELA;THPO;HPGDS;CYP1B1;PKM
KXS011	EGFR;HIF1A;MAPK14;MAPK10;NOX4;FLT3;CYP1B1;CYP2D6;XDH;ABCB1;AURKB;HSD17B1;HSD17B2;CTDSP1;DAPK1;ESRRA;PIM1;ALOX5;ABCG2;CA12;AR;AKR1B1;CYP2C9;CYP1A1;CYP1A2;ESR1;CA2;CA7;AHR;ABCC1	CA5B;CA9;CYP19A1;ESR2;CA5A;CA13;CA1;CA14;CBR1;HSD17B10;CA4;APEX1;MAOA;SMN1;CYP2C19;EHMT2;CA6;CYP3A4;HSD17B3;POLK
KXS010	TNKS;KARS;HSD17B10;PTGS2;EGFR;MAPK14;ALOX15;LCK;MAPK10;NOX4;GSK3B;ALDH1A1;CYP1B1;TTR;XDH;ABCB1;AURKB;HSD17B1;HSD17B3;FLT3;PIM1;CYP1A2;AR;ACHE;CYP3A4;CSNK2A1;CYP1A1;ABCG2;TNKS2;ESR2;ESR1;SYK;CYP19A1;CFTR;MAOA;CYP2C19;CDK5;CDK6;ABCC1;HPGD	CYP2C9;BACE1;PTGS1;EHMT2;PSIP1;KDM4E;MAOB;CBR1;ALOX5;CA7;CA12;PARP1;APEX1;CA9;RECQL;MAPT;CA2;BCHE;CA4;POLK
KXS013	AVPR1B;ADORA2A;RXFP2;RXFP1;SLC28A3;ADORA3;SLC28A1;SLC28A2;SLC5A7;GMNN;NFKB1;ADORA1;DPP4;ADK	DRD1;ADORA2B;EHMT2;ADCY1;ATAD5;NFE2L2;NR0B1;ADA;SLC2A1;CYP3A4;SMAD3;PRKAR2B;IDH1;RAPGEF3;TSHR;MAPK1;PDCD4;AHCY;P2RX3;CDA
KXS012	SLC28A3;SLC28A1;CDA	AVPR1B;ADORA2A;EHMT2;NFE2L2;CYP2D6;SLC28A2;P2RY6;ADORA3;RXFP2;TK1;RXFP1;AR;CYP3A4;SLC5A7;GMNN;NFKB1;ADORA1;DPP4;ADK;P2RY14
KXS095		CHRNA4;FDPS;EHMT2;IARS;CYP2D6;GPR84;NFE2L2;IDH1;PPARA;SMAD3;GALR3;ALOX15;AR;DNM1;LSS;MPEG1;GGPS1;GMNN;CYP3A4;TRPV1
KXS094		APEX1;NR3C1;SERPINA6;ESR1;ATAD5;NFE2L2;IDH1;PTGES;HIF1A;SMAD3;SHBG;AR;BCHE;GPBAR1;GMNN;IL2;PTPN1;CYP3A4;TNF;HSD11B1
KXS097		CYP2C9;SLCO1B1;NR3C1;EHMT2;CYP2D6;PTGES;NFE2L2;IDH1;CYP19A1;SMAD3;SHBG;ATAD5;AR;CYP2C19;HMGCR;GPBAR1;GMNN;CYP3A4;PTPN1;HSD11B1
KXS096		SLCO1B1;NR3C1;CYP2D6;SERPINA6;ESR1;PTGES;NFE2L2;IDH1;HIF1A;SMAD3;SHBG;ATAD5;AR;BCHE;GPBAR1;GMNN;CYP2C19;PTPN1;CYP3A4;HSD11B1
KXS091		FDPS;F2;EHMT2;NFE2L2;CYP2D6;BACE1;GPR84;KCNH2;BCHE;AR;DNM1;LSS;MPEG1;GGPS1;ACHE;CYP3A4;DPP4;TRPV1;HTR1A;GABRA3
KXS090		CA9;EHMT2;CYP2D6;DPYD;DHFR;NFE2L2;IDH1;ESR1;CA7;CA12;SMAD3;SHBG;MAOB;MAOA;AR;CYP2C19;GMNN;CYP3A4;MMP13;PTPN1
KXS093		NR3C1;CYP2D6;SERPINA6;ESR1;ATAD5;NFE2L2;IDH1;PTGES;HIF1A;SMAD3;SHBG;AR;BCHE;GPBAR1;GMNN;CYP2C19;PTPN1;CYP3A4;TNF;HSD11B1
KXS092		HDAC1;FDPS;CNR2;CYP2D6;ESR1;NFE2L2;IDH1;GGPS1;SHBG;ADA;AR;EHMT2;HMGCR;GPBAR1;GMNN;ACHE;CYP3A4;TRPV1;PTPN1;CNR1
KXS001	HMGCR	CYP2C9;SREBF2;CYP2C8;IDH1;GPR183;RORC;ABCB1;ALDH1A1;SLCO1B1;NR1I2;SLCO1B3;AR;HTR4;PDE6D;NR2E3;GLP1R;CYP3A4;NPC1L1;SERPINE1;NR1H3
KXS099		CNR1;FDPS;CNR2;CYP2D6;ESR1;DHFR;NFE2L2;MMP13;VDR;SHBG;MAOA;AR;DNM1;LSS;GGPS1;GMNN;TRPA1;CYP3A4;DPP4;TRPV1
KXS098		SLCO1B1;NR3C1;CYP2D6;SERPINA6;ESR1;PTGES;NFE2L2;IDH1;HIF1A;SMAD3;SHBG;ATAD5;AR;BCHE;GPBAR1;GMNN;CYP2C19;PTPN1;CYP3A4;HSD11B1
KXS241		HTR5A;CA9;EHMT2;NFE2L2;CYP2D6;ADRB1;CA2;CA1;CA7;CA12;APEX1;HCAR2;ADRB2;HTR3A;PTPN1;TRPA1;CYP3A4;TDP1;HTR1B;AKR1C3
KXS233		BACE1;CA9;HSD17B10;DHFR;CA2;CA1;CA7;ABCG2;CA12;MAPK14;MAOA;ABCB1;AR;PTAFR;GMNN;ACHE;CYP3A4;PTGS1;PDE4D;CYP2C19
KXS222		SLCO1B1;NR3C1;CYP2D6;SERPINA6;ESR1;PTGES;NFE2L2;IDH1;CYP19A1;SMAD3;SHBG;AR;BCHE;GPBAR1;GMNN;PTPN1;NR1H3;HSD11B2;CYP3A4;HSD11B1
KXS223		BACE1;ABCG2;CYP2D6;VKORC1;DHFR;PDE4D;CA1;CYP19A1;CA7;CA12;VKORC1L1;CA9;MAOA;CYP2C19;MAPT;GMNN;ACHE;CYP3A4;PTGS1;HSD17B10
KXS149		TXN;FDPS;CYP2D6;ESR1;NFE2L2;IDH1;GGPS1;OPRM1;ACHE;SHBG;SLCO1B1;AR;BCHE;HMGCR;GPBAR1;GMNN;TRPA1;CYP3A4;TRPV1;PTPN1
KXS148		CNR1;FDPS;CNR2;NFE2L2;CYP2D6;MPEG1;GPR84;ESR1;GPBAR1;TRPA1;SHBG;OPRM1;AR;DNM1;GGPS1;PTPN1;ACHE;CYP3A4;TRPV1;HTR1A
KXS226		NR3C1;SERPINA6;ESR1;PTGES;NFE2L2;IDH1;CYP19A1;SMAD3;SHBG;BCHE;AR;ITGAL;ALDH1A1;GPBAR1;GMNN;TRPA1;PTPN1;CYP3A4;TNF;HSD11B1
KXS227		BACE1;ABCG2;ALOX5;CYP2D6;DHFR;CA13;CA1;CYP19A1;CA7;CA12;CA9;MAOA;LSS;ACHE;TRPA1;CYP3A4;PTGS1;PDE4D;ALDH1A1;HSD17B10
KXS224		NR3C1;CYP2D6;SERPINA6;ESR1;PRKCA;NFE2L2;IDH1;CYP19A1;PTGES;SMAD3;SHBG;AR;BCHE;GPBAR1;GMNN;ACHE;PTPN1;NR1H3;CYP3A4;HSD11B1
KXS225		CYP2C9;NR3C2;NR3C1;EHMT2;SERPINA6;ESR1;PTGES;NFE2L2;IDH1;CYP19A1;SMAD3;SHBG;AR;BCHE;GPBAR1;GMNN;PTPN1;CYP3A4;TNF;HSD11B1
KXS143		CYP2C9;FDPS;CNR2;CNR1;ESR1;CYP2D6;MPEG1;TRPV1;ALOX5;TK1;AR;DNM1;LSS;GGPS1;CYP2C19;CYP3A4;GPR84;HTR1A;PPARA;CHEK1
KXS142		SLCO1B1;NR3C1;CYP2D6;SERPINA6;ESR1;PTGES;NFE2L2;IDH1;HIF1A;SMAD3;SHBG;ATAD5;AR;BCHE;GPBAR1;GMNN;CYP2C19;PTPN1;CYP3A4;HSD11B1
KXS141		OXER1;FDPS;EHMT2;GPR132;SCD;GGPS1;GPBAR1;TRPV1;TLR2;PPARG;PPARD;AR;DNM1;FABP3;HMGCR;PPARA;FABP5;PTPN1;GPR84;CYP3A4
KXS140		SIRT3;CYP2C9;NR3C1;SERPINA6;ATAD5;NFE2L2;IDH1;PTGES;HIF1A;SMAD3;SHBG;HCAR2;AR;CYP2C19;GPBAR1;GMNN;BCHE;CYP3A4;PTPN1;HSD11B1
KXS147		CYP2C8;GPBAR1;CYP2D6;ESR1;NFE2L2;IDH1;FKBP1A;JUN;ABCB1;MIF;SHBG;SMAD3;SLCO1B1;AR;HMGCR;NR2E3;ACHE;CYP3A4;KISS1R;PTPN1
KXS146		SLCO1B1;NR3C1;SERPINA6;ESR1;PTGES;NFE2L2;IDH1;CYP19A1;SMAD3;SHBG;AR;BCHE;GPBAR1;GMNN;PTPN2;PTPN1;HSD11B2;CYP3A4;TNF;HSD11B1
KXS145		CHRNA4;EHMT2;IARS;CYP2D6;FDPS;ALDH1A1;NFE2L2;IDH1;SLC5A7;SMAD3;GALR3;ATAD5;ALOX15;AR;LSS;GGPS1;GMNN;TRPA1;CYP3A4;PTPN1
KXS144		CNR1;FDPS;CNR2;CYP2D6;MPEG1;DHFR;TRPV1;ALOX5;ESR1;SHBG;MAOB;MAOA;AR;DNM1;LSS;GGPS1;TLR2;GPR84;HTR1A;PPARA
KXS028	ABL1;MBNL1;BAZ2B;IDE;EHMT2	BLM;HSD17B10;MAPT;MPG;METAP2;SMAD3;L3MBTL1;CCR1;KDM4A;APEX1;RECQL;POLB;KDM4E;NR2E3;CCR8;FEN1;POLK;TDP1;POLI;POLH
KXS006	CYP2C9;PTPN1;CYP2C19;CYP3A4;CYP2D6	SLC6A3;SLC6A2;CYP1A2;EHMT2;MAPT;KCNH2;SLC6A4;CYP2B6;HSD17B10;ACHE;ADRA2A;ABCB1;AR;CYP2A6;BACE1;PTPN2;GMNN;NFKB1;ADRA2B;ESR1
KXS171		CYP2C9;NOS1;F2;EHMT2;CYP2D6;KCNH2;OTC;DRD2;OPRM1;HTR1A;NOS2;CDK2;AR;CYP2C19;PARP1;ACHE;F10;DRD3;DPP4;CYP3A4
KXS017	GPR84	OXER1;FDPS;EHMT2;GPR132;MPEG1;SCD;GGPS1;GPBAR1;TLR2;PPARG;PPARD;AR;DNM1;FABP3;HMGCR;PPARA;FABP5;PTPN1;TRPV1;CYP3A4
KXS232		BACE1;CA9;DHFR;POLK;CA1;CYP19A1;CA7;ABCG2;CA12;MAPK14;MAOA;FEN1;CA13;MAPT;CA2;ACHE;CYP3A4;PDE4D;ALDH1A1;ABCB1
KXS124		FDPS;PTGFR;NFE2L2;PTGER4;TRPV1;GPBAR1;PTGER2;PTGER3;SLCO1B1;SLCO1B3;AR;DNM1;HMGCR;GGPS1;GMNN;CYP3A4;MIF;GPR84;PTPN1;PPARA
KXS020	CA4	CA5B;CA5A;TLR9;CYP1B1;CYP1A1;CA3;CA2;CA1;CA14;CA7;CA6;CYP2E1;CA12;CA9;LYPLA1;CASP2;AKR1B1;CBR1;CA13;LYPLA2
KXS235		SLCO1B1;NR3C1;CYP2D6;SERPINA6;ESR1;PTGES;NFE2L2;IDH1;CYP19A1;SMAD3;SHBG;AR;BCHE;GPBAR1;GMNN;ACHE;PTPN1;NR1H3;CYP3A4;HSD11B1
KXS022	GMNN	STAT6;EHMT2;CYP2D6;ATAD5;NFE2L2;IDH1;CYP2B6;SMAD3;RAPGEF4;ADRB2;HTT;TLR7;MAPT;GLP1R;ALDH1A1;CYP3A4;ATXN2;HPGD;AR;PIP4K2A
KXS023	TLR2;PPARA	OXER1;CYP2C9;FAAH;RARG;ESR1;NFKB1;FABP4;THPO;PPARG;PPARD;FABP5;FABP2;FABP3;MAOB;FABP1;ABCB11;RBP4;FFAR1;GPR84;FFAR4
KXS024	SLC22A6;SLC22A8	PTGS2;PTGS1;PTGDR2;ADORA2A;ADORA1;CXCL8;DAO;DNMT1;ALB;ADORA2B;PTGER2;SLC22A11;SLC12A5;FABP2;TTR;SLC15A2;CDC42;PTPN7;TDP1;AKR1C3
KXS004	CYP3A4	CYP2C9;ABCG2;FNTB;CYP2D6;ATAD5;PTPN1;CYP19A1;MAOA;ALDH1A1;ABCB1;AR;CYP2C19;CYP2A6;MAPT;ACHE;GMNN;CYP11B2;CYP11B1;CYP1A2;TNF
KXS026	ALDH1A1;ESR1	ESRRG;EHMT2;ESR2;TP53;SERPINA6;NFE2L2;HSD17B10;CYP2C19;SHBG;NR1I2;ALOX15;AR;RBP4;CYP2A6;ALOX15B;GLS;TRPA1;CYP3A4;NPSR1;HPGD
KXS234		CYP2C9;SLCO1B1;NR3C1;SERPINA6;CYP2D6;ESR1;NFE2L2;IDH1;CYP19A1;TRPA1;SMAD3;SHBG;CYP2C19;AR;BCHE;GPBAR1;GMNN;ACHE;PTPN1;CYP3A4
KXS005	GPR84	OXER1;FDPS;EHMT2;GPR132;MPEG1;SCD;GGPS1;GPBAR1;TLR2;PPARG;PPARD;AR;DNM1;FABP3;HMGCR;PPARA;FABP5;PTPN1;TRPV1;CYP3A4
KXS237		SLCO1B1;NR3C1;SERPINA6;ESR1;PTGES;NFE2L2;IDH1;CYP19A1;SMAD3;SHBG;SLCO1B3;AR;BCHE;GPBAR1;GMNN;PTPN1;HSD11B2;CYP3A4;TNF;HSD11B1
KXS002	PTAFR	SOAT2;ABCG2;SOAT1;CYP2D6;GLRA3;GLRA2;GLRA1;CYP19A1;GLRB;GMNN;BRD4;ABCB1;AR;HRH1;GABRA5;ACHE;CYP3A4;GABRA1;GABRA3;GABRA2
KXS236		BACE1;CA9;KDM4E;DHFR;CA2;CA1;CA14;CA7;CA12;APEX1;MAOA;CA13;MAPT;ACHE;ABCG2;CYP3A4;PTGS1;POLK;HPGD;POLA1
KXS029	CYP3A4	CYP2C9;ABCG2;FNTB;CYP2D6;ATAD5;PTPN1;CYP19A1;MAOA;CYP1A2;ABCB1;AR;CYP2C19;CYP2A6;MAPT;ACHE;GMNN;CYP11B2;CYP11B1;ALDH1A1;TNF
KXS003	CA5B;CA9;ESR2;CA3;CA2;CA1;CA14;CA7;CA12;CA6;AKR1B1;CA4;CA5A	PTGS2;HSD17B10;EHMT2;CASP2;NFE2L2;MB;EGFR;ESR1;CA13;MT-CO2;NTSR1;APEX1;HCAR2;LYPLA1;CYP19A1;CYP1B1;CYP3A4;POLK;GAA;ALPL
KXS122		OXER1;FDPS;EHMT2;NFE2L2;GPR132;SCD;PPARA;GPBAR1;TRPV1;TLR2;PPARG;PPARD;AR;FABP3;HMGCR;GGPS1;FABP5;PTPN1;GPR84;CYP3A4
KXS027	IKBKB;MAOB;IDO1;PIM1	PTGS2;MAPT;CYP2D6;KDM1A;ATAD5;CDC25B;BIRC5;MAP2K1;SIRT2;CAMK2D;MAOA;CHEK1;KIF11;AURKB;TBK1;GMNN;CYP3A4;PLIN5;ALOX5;PLIN1
KXS178		NR3C1;CYP2D6;SERPINA6;ESR1;ATAD5;NFE2L2;IDH1;CYP19A1;PTGES;HIF1A;SMAD3;SHBG;AR;BCHE;GPBAR1;GMNN;CYP2C19;PTPN1;CYP3A4;HSD11B1
KXS179		APEX1;NR3C1;SERPINA6;ESR1;ATAD5;NFE2L2;IDH1;PTGES;HIF1A;SMAD3;SHBG;AR;BCHE;GPBAR1;GMNN;IL2;PTPN1;CYP3A4;TNF;HSD11B1
KXS037		SLCO1B1;NR3C1;CYP2D6;SERPINA6;ESR1;ATAD5;NFE2L2;IDH1;PTGES;HIF1A;SMAD3;SHBG;AR;BCHE;GPBAR1;GMNN;PTPN1;NR1H3;CYP3A4;HSD11B1
KXS036		SLCO1B1;NR3C1;CYP2D6;SERPINA6;ESR1;PTGES;NFE2L2;IDH1;SMAD3;SHBG;SLCO1B3;AR;BCHE;GPBAR1;GMNN;CYP2C19;PTPN1;NR1H3;CYP3A4;HSD11B1
KXS035		EGLN1;EHMT2;CYP19A1;CYP2D6;NFE2L2;IDH1;GLRA2;GPBAR1;TOP1;MIF;SLCO1B1;PPARG;HTT;AR;PPARA;GMNN;CYP3A4;SMAD3;AKR1B1;PTPN1
KXS034		SLCO1B1;NR3C1;EHMT2;SERPINA6;ESR1;NFE2L2;IDH1;SMAD3;SHBG;SLCO1B3;AR;CYP3A4;PTPN2;GPBAR1;GMNN;BCHE;PTPN1;PTGES;TNF;HSD11B1
KXS033		SLCO1B1;NR3C1;SERPINA6;ESR1;ATAD5;NFE2L2;IDH1;PTGES;HIF1A;SMAD3;SHBG;AR;BCHE;GPBAR1;GMNN;CYP2C19;PTPN1;NR1H3;CYP3A4;HSD11B1
KXS032		SLCO1B1;NR3C1;EHMT2;SERPINA6;ESR1;PTGES;NFE2L2;IDH1;SMAD3;SHBG;ATAD5;AR;BCHE;HMGCR;GPBAR1;GMNN;PTPN1;CYP3A4;TNF;HSD11B1
KXS031		SLCO1B1;NR3C1;EHMT2;SERPINA6;ESR1;NFE2L2;IDH1;SMAD3;SHBG;SLCO1B3;AR;CYP3A4;PTPN2;GPBAR1;GMNN;BCHE;PTPN1;PTGES;TNF;HSD11B1
KXS030		SLCO1B1;NR3C1;EHMT2;SERPINA6;ESR1;NFE2L2;IDH1;SMAD3;SHBG;SLCO1B3;AR;CYP3A4;PTPN2;GPBAR1;GMNN;BCHE;PTPN1;PTGES;TNF;HSD11B1
KXS239		NR3C1;EHMT2;CYP2D6;SERPINA6;ESR1;ATAD5;NFE2L2;IDH1;GGPS1;HIF1A;SMAD3;SHBG;AR;BCHE;GPBAR1;GMNN;CYP2C19;PTPN1;CYP3A4;HSD11B1
KXS238		SLCO1B1;NR3C1;CYP2D6;SERPINA6;ESR1;PTGES;NFE2L2;IDH1;CYP19A1;HIF1A;SMAD3;SHBG;AR;BCHE;GPBAR1;GMNN;CYP2C19;PTPN1;CYP3A4;HSD11B1
KXS039		SLCO1B1;NR3C1;CYP2D6;SERPINA6;ESR1;PTGES;NFE2L2;IDH1;CYP19A1;SMAD3;SHBG;ATAD5;AR;BCHE;GPBAR1;GMNN;CYP2C19;CYP3A4;PTPN1;HSD11B1
KXS038		SLCO1B1;NR3C1;EHMT2;SERPINA6;ESR1;NFE2L2;IDH1;CYP19A1;SMAD3;SHBG;AR;CYP3A4;PTPN2;GPBAR1;GMNN;BCHE;PTPN1;PTGES;TNF;HSD11B1
KXS138		CYP2C9;NR3C1;EHMT2;SERPINA6;CYP2D6;ESR1;NFE2L2;IDH1;CYP19A1;ACHE;SMAD3;SHBG;AR;BCHE;GPBAR1;GMNN;CYP2C19;CYP3A4;PTPN1;HSD11B1
KXS139		SLCO1B1;NR3C1;SERPINA6;ESR1;PTGES;NFE2L2;IDH1;HIF1A;SMAD3;SHBG;ATAD5;SLCO1B3;AR;BCHE;GPBAR1;GMNN;CYP2C19;PTPN1;CYP3A4;HSD11B1
KXS136		CYP2C9;NR3C1;EHMT2;SERPINA6;CYP2D6;ESR1;NFE2L2;IDH1;CYP19A1;ACHE;SMAD3;SHBG;CYP2C19;AR;BCHE;GPBAR1;GMNN;TRPA1;CYP3A4;PTPN1
KXS137		NR3C1;CYP2D6;SERPINA6;ESR1;PTGES;NFE2L2;IDH1;ACHE;SMAD3;SHBG;ALDH1A1;AR;BCHE;GPBAR1;GMNN;TRPA1;PTPN1;HSD11B1;CYP3A4;NR1H3
KXS134		FDPS;PTGFR;NFE2L2;PTGER4;GPR84;GPBAR1;PTGER2;PTGER3;SLCO1B1;SLCO1B3;AR;DNM1;HMGCR;GGPS1;GMNN;CYP3A4;MIF;TRPV1;PTPN1;PPARA
KXS135		PLG;F2;EHMT2;DPYD;CA2;CA1;ALB;PARP1;PLAU;PLAT;PRSS1;MAOA;CYP3A4;PNP;SIRT1;ATP6V1B2;XDH;AKR1B1;F10;TYR
KXS132		CNR1;BACE1;CYP1A2;CNR2;ESR1;POLK;NQO2;ELANE;THRB;APEX1;MAOA;RECQL;MCL1;MAPT;PTPN1;CYP3A4;CRHR1;GPR35;HPGD;BCL2
KXS133		BACE1;ABCG2;ESR2;CYP2D6;ESR1;DHFR;CA7;CYP19A1;MAOA;CA12;CA9;PTGS1;AR;CYP2C19;GMNN;ACHE;CYP3A4;POLK;PTPN1;HSD17B10
KXS130		CYP2C9;IARS;CYP2D6;NFE2L2;IDH1;IDO1;MAOA;GPR35;SMAD3;ALOX15;AR;CYP2C19;EHMT2;CDC25B;GMNN;ACHE;CYP3A4;PYGL;PTPN1;BCL2
KXS131		SLCO1B1;NR3C1;CYP2D6;SERPINA6;ESR1;PTGES;NFE2L2;IDH1;CYP19A1;SMAD3;SHBG;AR;BCHE;GPBAR1;GMNN;CYP2C19;PTPN1;NR1H3;CYP3A4;HSD11B1
KXS007	PTGES	PTGS2;PTGS1;TLR9;APP;ALPI;STK33;ALOX5;PRKCE;USP2;F3;ANPEP;PLA2G1B;GLO1;PLIN1;PTPN2;PTPN1;EP300;PREP;AR;HSD11B1
KXS220		NR3C1;EHMT2;SERPINA6;CYP2D6;ESR1;NFE2L2;IDH1;CYP19A1;CA7;CA9;SMAD3;SHBG;CA12;AR;BCHE;GPBAR1;GMNN;CYP2C19;PTPN1;CYP3A4
KXS042		SLCO1B1;NR3C1;EHMT2;SERPINA6;ESR1;PTGES;NFE2L2;IDH1;SMAD3;SHBG;SLCO1B3;AR;BCHE;HMGCR;GPBAR1;GMNN;PTPN1;CYP3A4;TNF;HSD11B1
KXS043		SLCO1B1;NR3C1;EHMT2;SERPINA6;ESR1;NFE2L2;IDH1;SMAD3;SHBG;ALOX15;AR;CYP3A4;HMGCR;GPBAR1;GMNN;BCHE;PTPN1;PTGES;TNF;HSD11B1
KXS040		SLCO1B1;NR3C1;EHMT2;SERPINA6;ESR1;NFE2L2;IDH1;SMAD3;SHBG;SLCO1B3;AR;CYP3A4;PTPN2;GPBAR1;GMNN;BCHE;PTPN1;PTGES;TNF;HSD11B1
KXS041		SLCO1B1;NR3C1;EHMT2;SERPINA6;ESR1;PTGES;NFE2L2;IDH1;SMAD3;SHBG;ATAD5;AR;BCHE;HMGCR;GPBAR1;GMNN;PTPN1;CYP3A4;TNF;HSD11B1
KXS046		SLCO1B1;NR3C1;EHMT2;SERPINA6;ESR1;PTGES;NFE2L2;IDH1;CYP19A1;SMAD3;SHBG;SLCO1B3;AR;BCHE;GPBAR1;GMNN;CYP2C19;PTPN1;CYP3A4;HSD11B1
KXS047		SLCO1B1;NR3C1;CYP2D6;SERPINA6;ESR1;PTGES;NFE2L2;IDH1;CYP19A1;SMAD3;SHBG;AR;BCHE;GPBAR1;GMNN;CYP2C19;PTPN1;NR1H3;CYP3A4;HSD11B1
KXS044		SLCO1B1;NR3C1;EHMT2;SERPINA6;ESR1;PTGES;NFE2L2;IDH1;CYP19A1;SMAD3;SHBG;AR;BCHE;HMGCR;GPBAR1;GMNN;PTPN2;PTPN1;CYP3A4;HSD11B1
KXS045		SLCO1B1;NR3C1;EHMT2;SERPINA6;ESR1;PTGES;NFE2L2;IDH1;CYP19A1;SMAD3;SHBG;AR;BCHE;HMGCR;GPBAR1;GMNN;CYP2C19;PTPN1;CYP3A4;HSD11B1
KXS204		CNR1;BACE1;ABCG2;CNR2;ESR2;CYP2D6;ESR1;BRCA1;CA2;CYP19A1;PTGS1;MAPK14;PPARG;LSS;ACHE;GMNN;TRPA1;CYP3A4;ALDH1A1;CA9
KXS205		NR3C1;CYP2D6;ESR1;PTGES;NFE2L2;IDH1;GGPS1;ACHE;SMAD3;SHBG;ALDH1A1;AR;BCHE;GPBAR1;GMNN;TRPA1;PTPN1;CYP2C19;CYP3A4;HSD11B1
KXS048		SLCO1B1;NR3C1;EHMT2;SERPINA6;ESR1;NFE2L2;IDH1;SMAD3;SHBG;SLCO1B3;AR;CYP3A4;PTPN2;GPBAR1;GMNN;BCHE;PTPN1;PTGES;TNF;HSD11B1
KXS049		MPEG1;NR3C1;VDR;CYP2D6;SERPINA6;ESR1;PTGES;NFE2L2;IDH1;SMAD3;SHBG;SLCO1B1;AR;BCHE;GPBAR1;GMNN;PTPN1;NR1H3;CYP3A4;HSD11B1
KXS200		CNR1;BACE1;ABCG2;CNR2;PTGS2;CA7;ALOX5;MAOA;PTGS1;CA12;MAPK14;CA9;ABCB1;PTAFR;LSS;ACHE;TRPA1;CYP3A4;PDE4D;ALDH1A1
KXS201		CA2;IDO1;ALOX5;CYP2D6;PTPN1;CDC25B;CA1;CA7;CA12;GPR35;CA9;MAOA;MCL1;MAPT;NFE2L2;GMNN;CYP3A4;PYGL;PYGM;BCL2
KXS202		BACE1;CA9;F3;HMGCR;HSD17B10;DHFR;CA13;CA1;CYP19A1;CA7;ABCG2;CA12;MAOA;MAPT;CA2;GMNN;ACHE;CYP3A4;PTGS1;PDE4D
KXS203		NR3C1;CYP2D6;SERPINA6;ESR1;PRKCA;NFE2L2;IDH1;CYP19A1;PRKCD;CYP2C19;SMAD3;SHBG;AR;BCHE;GPBAR1;GMNN;ACHE;PTPN1;CYP3A4;HSD11B1
KXS221		NR3C1;CYP19A1;SERPINA6;ESR1;NFE2L2;BBOX1;SELP;SHBG;BCHE;AR;CYP3A4;EHMT2;GPBAR1;GMNN;SERPINC1;PTPN1;FDFT1;ALDH1A1;TNF;HSD11B1
KXS129		NR3C1;EHMT2;CYP2D6;ESR1;ATAD5;NFE2L2;IDH1;CYP19A1;CA7;CA12;SMAD3;SHBG;CA9;AR;CYP2C19;GPBAR1;GMNN;BCHE;CYP3A4;PTPN1
KXS128		NR3C1;SERPINA6;CYP2D6;ESR1;NFE2L2;IDH1;CYP19A1;ALOX15;TRPA1;SMAD3;SHBG;CYP2C19;AR;BCHE;GPBAR1;GMNN;ACHE;CYP3A4;PTPN1;HSD11B1
KXS125		CNR1;FDPS;CNR2;CYP2D6;MPEG1;TRPV1;ALOX5;PPARA;TLR2;PLA2G2C;AR;DNM1;LSS;GGPS1;ACHE;CYP3A4;SCD;GPR84;HTR1A;FABP3
KXS068		APEX1;NR3C1;SERPINA6;ESR1;ATAD5;NFE2L2;IDH1;PTGES;HIF1A;SMAD3;SHBG;AR;BCHE;GPBAR1;GMNN;IL2;PTPN1;CYP3A4;TNF;HSD11B1
KXS127		NR3C1;SERPINA6;CYP2D6;ESR1;PTGES;NFE2L2;IDH1;GGPS1;SMAD3;SHBG;ALOX15;AR;BCHE;GPBAR1;GMNN;ACHE;PTPN1;MVK;CYP3A4;NR1H3
KXS126		NR3C1;CYP2D6;SERPINA6;ESR1;NFE2L2;IDH1;CYP19A1;ACHE;SMAD3;SHBG;AR;BCHE;HIF1A;GPBAR1;GMNN;CYP2C19;PTPN1;GGPS1;CYP3A4;HSD11B1
KXS121		CA2;IARS;ALOX5;CYP2D6;PTPN1;CDC25B;CA1;IDO1;GPR35;MAOA;AR;VDR;EHMT2;NFE2L2;GMNN;CYP3A4;MCL1;PYGL;ALDH1A1;BCL2
KXS120		BRCA1;APEX1;NR3C1;CYP2D6;SERPINA6;ESR1;ATAD5;NFE2L2;IDH1;SMAD3;SHBG;AR;IL2;GPBAR1;GMNN;BCHE;PTPN1;CYP3A4;TNF;HSD11B1
KXS123		CNR1;FDPS;CNR2;CYP2D6;MPEG1;TRPV1;ALOX5;PPARA;TLR2;PLA2G2C;AR;DNM1;LSS;GGPS1;ACHE;CYP3A4;SCD;GPR84;HTR1A;FABP3
KXS069		APEX1;NR3C1;SERPINA6;ESR1;ATAD5;NFE2L2;IDH1;PTGES;HIF1A;SMAD3;SHBG;AR;BCHE;GPBAR1;GMNN;IL2;PTPN1;CYP3A4;TNF;HSD11B1
KXS247		FDPS;NR3C1;CYP2D6;SERPINA6;ESR1;PRKCA;NFE2L2;IDH1;GGPS1;SMAD3;SHBG;ATAD5;AR;BCHE;GPBAR1;GMNN;CYP2C19;PTPN1;CYP3A4;HSD11B1
KXS228		PLIN5;F2;GSR;TAAR1;CYP2D6;ESR1;NFE2L2;SLC22A3;HNF4A;NPSR1;TYMP;EHMT2;SLC22A1;GABRR1;HIF1A;NFKB1;CYP3A4;GABRB3;ALDH1A1;CBX1
KXS269		SLCO1B1;NR3C1;AKR1B10;SERPINA6;ESR1;PTGES;NFE2L2;IDH1;SMAD3;SHBG;ATAD5;SLCO1B3;AR;BCHE;GPBAR1;GMNN;PTPN1;CYP3A4;TNF;HSD11B1
KXS051		SLCO1B1;NR3C1;EHMT2;SERPINA6;ESR1;NFE2L2;IDH1;SMAD3;SHBG;SLCO1B3;AR;CYP3A4;PTPN2;GPBAR1;GMNN;BCHE;PTPN1;PTGES;TNF;HSD11B1
KXS050		SLCO1B1;EGLN1;EHMT2;ATAD5;NFE2L2;IDH1;GPBAR1;NR3C1;TOP1;MIF;SHBG;AR;CYP2C19;HMGCR;GLRA2;GMNN;CYP3A4;SMAD3;PTPN1;HSD11B1
KXS053		CYP2C9;FDPS;CNR2;CNR1;ESR1;CYP2D6;MPEG1;TRPV1;ALOX5;TK1;AR;DNM1;LSS;GGPS1;CYP2C19;CYP3A4;GPR84;HTR1A;PPARA;CHEK1
KXS052		FDPS;CA9;CNR2;ALOX5;MPEG1;NFE2L2;CA1;CA12;GPR84;HCAR2;AR;DNM1;EHMT2;GGPS1;TRPA1;CYP3A4;TRPV1;PTPN1;TDP1;CA2
KXS055		OXER1;FDPS;EHMT2;NFE2L2;GPR132;SCD;PPARA;GPBAR1;TRPV1;TLR2;PPARG;PPARD;AR;FABP3;HMGCR;GGPS1;FABP5;PTPN1;GPR84;CYP3A4
KXS054		CYP2C9;FDPS;CNR2;CNR1;ESR1;CYP2D6;MPEG1;TRPV1;ALOX5;TK1;AR;DNM1;LSS;GGPS1;CYP2C19;CYP3A4;GPR84;HTR1A;PPARA;CHEK1
KXS057		OXER1;FDPS;EHMT2;GPR132;SCD;GGPS1;GPBAR1;TRPV1;TLR2;PPARG;PPARD;AR;DNM1;FABP3;HMGCR;PPARA;FABP5;PTPN1;GPR84;CYP3A4
KXS056		FDPS;PTGFR;NFE2L2;PTGER4;TRPV1;GPBAR1;PTGER2;PTGER3;SLCO1B1;SLCO1B3;AR;DNM1;HMGCR;GGPS1;GMNN;CYP3A4;MIF;GPR84;PTPN1;PPARA
KXS059		CNR1;FDPS;CA9;CNR2;ESR1;NFE2L2;ACHE;CYP2C19;SMAD3;SHBG;GMNN;AR;BCHE;LSS;EHMT2;GGPS1;PTPN1;TRPA1;CYP3A4;ALDH1A1
KXS058		FDPS;PTGFR;ALDH1A1;CYP2D6;GPR84;PTGER4;NFE2L2;GPBAR1;PTGER2;PTGER3;SLCO1B1;SLCO1B3;AR;HMGCR;GGPS1;GMNN;CYP3A4;MIF;TRPV1;PTPN1
KXS211		SLCO1B1;NR3C1;CYP2D6;ESR1;NFE2L2;IDH1;GGPS1;SLCO1B3;ACHE;SMAD3;SHBG;ALDH1A1;AR;BCHE;GPBAR1;GMNN;TRPA1;PTPN1;CYP3A4;HSD11B1
KXS210		CNR1;BACE1;PTGS1;CNR2;DHFR;POLK;ALOX5;MAOA;CA7;ABCG2;CA12;CA9;ABCB1;LSS;ACHE;GMNN;TRPA1;CYP3A4;PDE4D;ALDH1A1
KXS217		BACE1;CA9;HSD17B10;DHFR;CA2;CA1;CA7;ABCG2;CA12;MAPK14;MAOA;ABCB1;AR;PTAFR;GMNN;ACHE;CYP3A4;PTGS1;PDE4D;CYP2C19
KXS216		MPEG1;ABCG2;EHMT2;CASP1;HKDC1;NFE2L2;ALOX5;CYP19A1;NR3C1;CYP2C19;SMAD3;APEX1;CA9;ALOX15;AR;BCHE;GMNN;ACHE;CYP3A4;PTPN1
KXS215		CYP2C9;SLCO1B1;NR3C1;SERPINA6;CYP2D6;ESR1;NFE2L2;IDH1;CYP19A1;TRPA1;SMAD3;SHBG;CYP2C19;AR;BCHE;GPBAR1;GMNN;ACHE;PTPN1;CYP3A4
KXS214		SLCO1B1;NR3C1;CYP2D6;SERPINA6;ESR1;PTGES;NFE2L2;IDH1;HIF1A;SMAD3;SHBG;AR;BCHE;GPBAR1;GMNN;CYP2C19;PTPN1;XBP1;CYP3A4;HSD11B1
KXS118		SLCO1B1;NR3C1;CYP2D6;SERPINA6;ESR1;PTGES;NFE2L2;IDH1;SMAD3;SHBG;SLCO1B3;AR;BCHE;PTPN2;GPBAR1;GMNN;CYP2C19;PTPN1;CYP3A4;HSD11B1
KXS119		BRCA1;PTGS1;ESR2;CYP2D6;ESR1;NFE2L2;PTPN1;CA12;APEX1;SLC5A1;SLC5A2;AR;IL2;LGALS3;ADA;GMNN;CYP3A4;POLK;AKR1B1;TNF
KXS109		NR3C1;CYP2D6;SERPINA6;ESR1;NFE2L2;IDH1;CYP19A1;ACHE;SMAD3;SHBG;ALDH1A1;AR;BCHE;GPBAR1;GMNN;CYP2C19;PTPN1;HSD11B1;CYP3A4;XBP1
KXS110		SLCO1B1;NR3C1;CYP2D6;SERPINA6;ESR1;PTGES;NFE2L2;IDH1;CYP19A1;SMAD3;SHBG;AR;BCHE;GPBAR1;GMNN;CYP2C19;PTPN1;NR1H3;CYP3A4;HSD11B1
KXS111		FDPS;NR3C1;CYP2D6;SERPINA6;ESR1;ATAD5;NFE2L2;IDH1;GGPS1;HIF1A;SMAD3;SHBG;AR;BCHE;GPBAR1;GMNN;CYP2C19;PTPN1;CYP3A4;HSD11B1
KXS112		FDPS;NR3C1;EHMT2;ESR1;PRKCA;NFE2L2;IDH1;GGPS1;SMAD3;SHBG;ATAD5;SLCO1B1;AR;GPBAR1;GMNN;CYP3A4;CYP19A1;TRPV1;PTPN1;HSD11B1
KXS108		NR3C1;CYP2D6;SERPINA6;ESR1;PTGES;NFE2L2;IDH1;CYP2C19;SMAD3;SHBG;ALDH1A1;AR;BCHE;GPBAR1;GMNN;TRPA1;PTPN1;HSD11B1;CYP3A4;NR1H3
KXS114		BRCA1;APEX1;NR3C1;CYP2D6;SERPINA6;ESR1;ATAD5;NFE2L2;IDH1;SMAD3;SHBG;AR;IL2;GPBAR1;GMNN;BCHE;PTPN1;CYP3A4;TNF;HSD11B1
KXS115		APEX1;NR3C1;SERPINA6;ESR1;ATAD5;NFE2L2;IDH1;HIF1A;SMAD3;SHBG;SLCO1B3;AR;IL2;GPBAR1;GMNN;BCHE;PTPN1;CYP3A4;TNF;HSD11B1
KXS116		SLCO1B1;NR3C1;CYP2D6;SERPINA6;ESR1;PTGES;NFE2L2;IDH1;HIF1A;SMAD3;SHBG;SLCO1B3;AR;BCHE;GPBAR1;GMNN;CYP2C19;PTPN1;CYP3A4;HSD11B1
KXS117		FDPS;PTGFR;NFE2L2;PTGER4;TRPV1;GPBAR1;PTGER2;PTGER3;SLCO1B1;SLCO1B3;AR;DNM1;HMGCR;GGPS1;GMNN;CYP3A4;MIF;GPR84;PTPN1;PPARA
KXS190		NR3C1;SERPINA6;CYP2D6;ESR1;NFE2L2;IDH1;GPBAR1;CYP2C19;SMAD3;SHBG;ALOX15;AR;BCHE;GGPS1;GMNN;ACHE;PTPN1;MVK;CYP3A4;NR1H3
KXS191		BACE1;CA9;CYP19A1;TRPA1;PTPN1;CA2;CA1;CA14;CA7;CA12;APEX1;HCAR2;EHMT2;NFE2L2;GMNN;ABCG2;CYP3A4;AKR1B1;TDP1;AKR1C3
KXS192		FDPS;NR3C1;CYP19A1;CYP2D6;ESR1;NFE2L2;IDH1;GGPS1;ACHE;SMAD3;SHBG;AR;BCHE;EHMT2;GPBAR1;GMNN;CYP2C19;PTPN1;CYP3A4;HSD11B1
KXS193		NR3C1;CYP19A1;CYP2D6;SERPINA6;ESR1;PTGES;NFE2L2;IDH1;CHRNA3;SMAD3;SHBG;ALDH1A1;AR;BCHE;GPBAR1;GMNN;PTPN1;HSD11B1;CYP3A4;XBP1
KXS194		NR3C1;CYP2D6;SERPINA6;ESR1;PTGES;NFE2L2;IDH1;CYP19A1;SMAD3;SHBG;OPRM1;AR;BCHE;ADH1A;GPBAR1;GMNN;ACHE;PTPN1;CYP3A4;HSD11B1
KXS195		BACE1;PTGS1;EHMT2;CYP2D6;ESR1;NFE2L2;CYP19A1;CA7;CA9;CYP2C19;CA12;AR;BCHE;GMNN;ACHE;CYP3A4;SMAD3;PDE4D;PTPN1;ABCG2
KXS196		CNR1;ABCG2;CNR2;CYP2D6;ESR1;PTGES;GGPS1;ALDH1A1;MAOB;ALOX15;AR;BCHE;LSS;ACHE;TRPA1;CYP3A4;MVK;TRPV1;PTPN1;NR1H3
KXS197		CNR1;FDPS;CNR2;CYP2D6;ESR1;NFE2L2;ACHE;ALDH1A1;SHBG;ALOX15;AR;BCHE;GGPS1;GMNN;TRPA1;CYP3A4;MVK;PTPN1;CYP2C19;NR1H3
KXS198		NR3C1;CYP2D6;SERPINA6;ESR1;PTGES;NFE2L2;IDH1;CYP19A1;ACHE;SMAD3;SHBG;OPRM1;AR;BCHE;GPBAR1;GMNN;CYP2C19;CYP3A4;PTPN1;HSD11B1
KXS199		CYP2C9;FDPS;NR3C1;EHMT2;CYP2D6;ESR1;NFE2L2;IDH1;CYP19A1;GPBAR1;CYP2C19;SMAD3;SHBG;AR;BCHE;GGPS1;GMNN;ACHE;CYP3A4;PTPN1
KXS254		CYP2C9;SLCO1B1;NR3C1;EHMT2;CYP2D6;SERPINA6;ESR1;NFE2L2;IDH1;CYP19A1;CYP2C19;SMAD3;SHBG;AR;BCHE;GPBAR1;GMNN;ACHE;PTPN1;CYP3A4
KXS113		NR3C1;CYP2D6;SERPINA6;ESR1;PTGES;NFE2L2;CDC25A;TRPA1;SMAD3;SHBG;ALOX15;AR;BCHE;GPBAR1;GMNN;CYP2C19;PTPN1;HSD11B1;CYP3A4;NR1H3
KXS107		CNR1;ABCG2;CNR2;CYP2D6;ESR1;PTGES;GGPS1;ALDH1A1;MAOB;ALOX15;AR;BCHE;LSS;ACHE;TRPA1;CYP3A4;MVK;TRPV1;PTPN1;NR1H3
KXS106		CNR1;TXN;CNR2;CYP2D6;FDPS;NFE2L2;GPBAR1;ACHE;SLCO1B1;OPRM1;AR;DNM1;HMGCR;GGPS1;PTPN1;TRPA1;CYP3A4;TRPV1;SHBG;ESR1
KXS105		CNR1;FDPS;CNR2;ESR1;CYP2D6;MPEG1;GPR84;ALOX5;PPARA;TLR2;PLA2G2C;AR;DNM1;LSS;GGPS1;ACHE;CYP3A4;TRPV1;HTR1A;FABP3
KXS104		SLCO1B1;NR3C1;SERPINA6;PTGES;NFE2L2;IDH1;CYP19A1;SMAD3;SHBG;ATAD5;AR;BCHE;HMGCR;GPBAR1;GMNN;CYP2C19;CYP3A4;PTPN1;TNF;HSD11B1
KXS103		CYP2C9;CA1;ABCG2;EHMT2;CYP2D6;NFE2L2;IDH1;CYP19A1;CA7;CA12;SMAD3;CA9;PTGS1;AR;CYP2C19;GMNN;ACHE;CYP3A4;PTPN1;ABCB1
KXS102		NOS1;NOS2;EHMT2;CYP2D6;GRIA2;GRIK1;GRIA1;GRIK5;GRIA4;GRM1;HCAR3;GLUL;AR;CTH;PPARA;PTPN1;CYP3A4;GRIA3;PTGS1;DDAH1
KXS101		BACE1;CA9;ESR2;RAD51;CA2;CA1;CYP19A1;CA7;CA12;HPGD;APEX1;MAOA;RECQL;ABCG2;MAPT;ACHE;CYP3A4;PTGS1;PTPN1;POLK
KXS100		HMBS;RAB9A;EHMT2;CYP2D6;PNP;NPC1;ALDH2;MAPK1;CDK2;AR;ADH1C;CYP2A6;GSG2;GMNN;TRPA1;F10;ADH1B;PYGL;ALDH1A1;CHEK1
KXS064		APEX1;NR3C1;SERPINA6;ESR1;ATAD5;NFE2L2;IDH1;PTGES;HIF1A;SMAD3;SHBG;AR;BCHE;GPBAR1;GMNN;IL2;PTPN1;CYP3A4;TNF;HSD11B1
KXS065		NR3C1;SERPINA6;ESR1;PTGES;NFE2L2;IDH1;GGPS1;HIF1A;SMAD3;SHBG;ALOX15;AR;BCHE;GPBAR1;GMNN;CYP2C19;PTPN1;NR1H3;CYP3A4;HSD11B1
KXS066		APEX1;NR3C1;SERPINA6;ESR1;ATAD5;NFE2L2;IDH1;PTGES;HIF1A;SMAD3;SHBG;AR;BCHE;GPBAR1;GMNN;IL2;PTPN1;CYP3A4;TNF;HSD11B1
KXS067		FDPS;PTGFR;NFE2L2;PTGER4;TRPV1;GPBAR1;PTGER2;PTGER3;SLCO1B1;SLCO1B3;AR;DNM1;HMGCR;GGPS1;GMNN;CYP3A4;MIF;GPR84;PTPN1;PPARA
KXS060		FDPS;PTGFR;NFE2L2;PTGER4;TRPV1;GPBAR1;PTGER2;PTGER3;SLCO1B1;SLCO1B3;AR;DNM1;HMGCR;GGPS1;GMNN;CYP3A4;MIF;GPR84;PTPN1;PPARA
KXS061		FDPS;PTGFR;CYP2D6;GPR84;PTGER4;NFE2L2;GPBAR1;PTGER2;PTGER3;SLCO1B1;SLCO1B3;AR;HMGCR;GGPS1;GMNN;CYP3A4;MIF;TRPV1;PTPN1;PPARA
KXS062		APEX1;NR3C1;SERPINA6;ESR1;ATAD5;NFE2L2;IDH1;PTGES;HIF1A;SMAD3;SHBG;AR;BCHE;GPBAR1;GMNN;IL2;PTPN1;CYP3A4;TNF;HSD11B1
KXS063		APEX1;NR3C1;SERPINA6;ESR1;ATAD5;NFE2L2;IDH1;PTGES;HIF1A;SMAD3;SHBG;AR;BCHE;GPBAR1;GMNN;IL2;PTPN1;CYP3A4;TNF;HSD11B1
KXS218		CYP2C9;NR3C1;SERPINA6;CYP2D6;ESR1;NFE2L2;IDH1;CYP19A1;ALOX15;ACHE;SMAD3;SHBG;CYP2C19;AR;BCHE;GPBAR1;GMNN;TRPA1;PTPN1;CYP3A4
KXS268		BACE1;CA9;AKR1B1;HSD17B10;PTPN1;CA2;CA1;MAOA;CA7;CA12;APEX1;HCAR2;PTGS1;NFE2L2;GMNN;ABCG2;CYP3A4;CYP19A1;POLK;TDP1
KXS267		CYP2C9;IKBKB;EHMT2;ESR2;CYP2D6;PIM1;ATAD5;ESR1;MAOA;GSK3B;AHR;CYP2A13;CDK2;IDO1;KIF11;CYP2A6;GMNN;CYP3A4;PTPN1;CHEK1
KXS266		BACE1;ABCG2;AURKB;HSD17B10;DHFR;PDE4D;CA1;CYP19A1;CA7;CA12;MAPK14;CA9;MAOA;MAPT;GMNN;ACHE;CYP3A4;PTGS1;POLK;ABCB1
KXS253		CYP2C9;PTGS2;PTGS1;CYP2D6;BACE1;DHFR;CA2;CA1;CA7;ABCG2;CA12;MAPK14;CA9;MAOA;AR;CYP2C19;NFE2L2;GMNN;ACHE;CYP3A4
KXS264		BACE1;CA9;EHMT2;NFE2L2;HSD17B10;DHFR;CA2;CA1;MAOA;CA7;CA12;APEX1;HCAR2;PTGS1;ACHE;GMNN;ABCG2;CYP3A4;TDP1;ABCB1
KXS265		BACE1;CA9;AURKB;HSD17B10;DHFR;PDE4D;CA1;CA7;ABCG2;CA12;MAPK14;MAOA;CA13;MAPT;CA2;ACHE;CYP3A4;PTGS1;POLK;ABCB1
KXS219		NR3C1;CYP2D6;SERPINA6;ESR1;PRKCA;NFE2L2;IDH1;CYP19A1;PRKCD;CYP2C19;SMAD3;SHBG;AR;BCHE;GPBAR1;GMNN;ACHE;PTPN1;CYP3A4;HSD11B1
KXS263		BACE1;ABCG2;CYP1B1;ESR1;CYP1A1;CA2;CA1;CYP19A1;CA7;CA12;MAPK14;CA9;MAOA;CYP2C19;POLK;ACHE;CYP3A4;PTGS1;PTPN1;ABCB1
KXS260		BACE1;CA9;NFE2L2;HSD17B10;DHFR;CA2;CA1;CYP19A1;CA7;CA12;MAPK14;MAOA;CYP2C19;MAPT;ACHE;ABCG2;CYP3A4;PTGS1;POLK;PDE4D
KXS252		NR3C1;SERPINA6;ESR1;PRKCA;NFE2L2;IDH1;PTGES;SMAD3;SHBG;PRKCD;ALOX15;AR;BCHE;GPBAR1;GMNN;PTPN1;MVK;ATAD5;CYP3A4;HSD11B1
KXS189		SLCO1B1;NR3C1;SERPINA6;ESR1;PTGES;NFE2L2;IDH1;HIF1A;SMAD3;SHBG;ATAD5;AR;BCHE;GPBAR1;GMNN;CYP2C19;PTPN1;NR1H3;CYP3A4;HSD11B1
KXS188		NR3C2;NR3C1;CYP2D6;SERPINA6;ESR1;PRKCA;NFE2L2;IDH1;PRKCD;SMAD3;SHBG;AR;BCHE;TRPV4;GPBAR1;GMNN;PGR;PTPN1;CYP3A4;HSD11B1
KXS187		SLCO1B1;NR3C1;SERPINA6;ESR1;PTGES;NFE2L2;IDH1;CYP19A1;ACHE;SMAD3;SHBG;AR;BCHE;GPBAR1;GMNN;CYP2C19;PTPN1;CYP3A4;TNF;HSD11B1
KXS186		SLCO1B1;NR3C1;EHMT2;CYP2D6;SERPINA6;ESR1;ATAD5;NFE2L2;IDH1;SMAD3;SHBG;SLCO1B3;AR;BCHE;GPBAR1;GMNN;CYP2C19;CYP3A4;PTPN1;HSD11B1
KXS185		CYP2C9;SLC47A1;CYP2D6;ESR1;PLK1;CSF1R;CDK2;BCAT1;GSK3B;HRH2;CYP2A13;MAOA;AR;IL2;CYP2A6;NMT1;TRPA1;ACHE;CYP3A4;ALDH1A1
KXS184		PTGS1;EHMT2;TAAR1;ESR2;CYP2D6;ESR1;CA2;CA1;GGPS1;CA12;CA9;MAOA;AR;ADA;GMNN;ACHE;CYP3A4;CYP19A1;PTPN1;ABCG2
KXS183		CNR1;FDPS;CNR2;CYP2D6;ESR1;NFE2L2;ACHE;ALDH1A1;SHBG;ALOX15;AR;BCHE;GGPS1;GMNN;TRPA1;CYP3A4;MVK;PTPN1;CYP2C19;NR1H3
KXS182		NR3C1;CYP2D6;SERPINA6;ESR1;PRKCA;NFE2L2;IDH1;CYP19A1;PRKCD;CYP2C19;SMAD3;SHBG;AR;BCHE;GPBAR1;GMNN;ACHE;PTPN1;CYP3A4;HSD11B1
KXS181		NR3C2;NR3C1;SERPINA6;ESR1;PRKCA;NFE2L2;IDH1;PRKCD;SMAD3;SHBG;ATAD5;AR;BCHE;GPBAR1;GMNN;PGR;PTPN1;PTGES;CYP3A4;HSD11B1
KXS180		CNR1;PTGS2;PTGS1;CNR2;ESR2;RARG;CYP2D6;ESR1;DHFR;EHMT2;TAAR1;RARA;MAPK14;CYP2C9;RARB;CYP2A6;TRPA1;ACHE;CYP3A4;ALDH1A1
KXS170		SLCO1B1;PTGES;EHMT2;SERPINA6;ESR1;ATAD5;NFE2L2;IDH1;NR3C1;SMAD3;SHBG;SLCO1B3;AR;GPBAR1;GMNN;PTPN1;AKR1B1;CYP3A4;TNF;HSD11B1
KXS213		BCL2L1;PTGS2;CA9;TAAR1;CYP2D6;SLC6A2;CA2;CA1;DAO;CA7;CA12;GMNN;PTGS1;AR;CYP2C19;NFE2L2;LTA4H;ABCG2;CYP3A4;PTPN1
KXS212		BACE1;ABCG2;ESR2;ESR1;CA2;CYP19A1;CA7;CA12;CYP1A1;MAPK14;CA9;MAOA;CYP2C19;CYP1B1;GMNN;ACHE;PTPN1;MAOB;PTGS1;CYP3A4
KXS261		CA9;EHMT2;CYP2D6;ATAD5;NFE2L2;CA1;CA7;CA12;ACHE;MAOB;AR;CYP2C19;KIF11;KDM4E;CA2;GMNN;GABRA4;CYP3A4;GABRA6;PTPN1
KXS172		CYP2C9;CYP19A1;CYP2D6;PTGES;NFE2L2;GPBAR1;CYP2C19;ALDH1A1;SHBG;MAOB;ALOX15;AR;BCHE;CYP2A6;ACHE;GMNN;TRPA1;PTPN1;MVK;CYP3A4
KXS173		CYP2C9;NR3C1;EHMT2;CYP2D6;ESR1;ATAD5;NFE2L2;IDH1;TOP1;SMAD3;SHBG;OPRM1;AR;CYP2C19;OPRD1;GPBAR1;GMNN;ACHE;CYP3A4;PTPN1
KXS079		FDPS;NR3C1;CNR2;CYP2D6;ESR1;DHFR;GABRR1;MMP13;MAOA;SHBG;TYMP;AR;ADGRG3;LSS;NFE2L2;TRPA1;CYP3A4;GABRB3;DPP4;ALDH1A1
KXS078		CNR1;FDPS;CNR2;ESR2;CYP2D6;MMP13;DHFR;NFE2L2;ESR1;SHBG;MAOB;MAOA;AR;CYP2C19;LSS;ADAM17;GGPS1;TRPA1;CYP3A4;DPP4
KXS176		PTGS2;PTGS1;EHMT2;BACE1;CA2;CYP19A1;CA7;ABCG2;CA12;AHR;MAOB;MAOA;BCHE;NFE2L2;GMNN;ACHE;PTPN1;AKR1B1;CYP3A4;CA9
KXS177		SLCO1B1;NR3C1;CYP2D6;SERPINA6;ESR1;PTGES;NFE2L2;IDH1;CYP2C19;SMAD3;SHBG;AR;BCHE;GPBAR1;GMNN;ACHE;PTPN1;NR1H3;CYP3A4;HSD11B1
KXS174		CA2;IDO1;PYGM;METAP1;CDC25B;CA1;GPR35;SMAD3;MAOA;AR;CYP2C19;MCL1;CTSK;NFE2L2;GMNN;EHMT2;CYP3A4;PYGL;PTPN1;BCL2
KXS175		OXER1;FDPS;PTGS1;EHMT2;NFE2L2;TRPV1;GGPS1;GPBAR1;ALDH1A1;PPARG;PPARD;AR;FABP3;HMGCR;PPARA;GMNN;CNR2;CYP3A4;GPR84;PTPN1
KXS073		APEX1;NR3C1;SERPINA6;ESR1;ATAD5;NFE2L2;IDH1;HIF1A;SMAD3;SHBG;SLCO1B3;AR;IL2;GPBAR1;GMNN;BCHE;PTPN1;CYP3A4;TNF;HSD11B1
KXS072		APEX1;NR3C1;SERPINA6;ESR1;ATAD5;NFE2L2;IDH1;PTGES;HIF1A;SMAD3;SHBG;AR;BCHE;GPBAR1;GMNN;IL2;PTPN1;CYP3A4;TNF;HSD11B1
KXS071		APEX1;NR3C1;SERPINA6;ESR1;ATAD5;NFE2L2;IDH1;PTGES;HIF1A;SMAD3;SHBG;AR;BCHE;GPBAR1;GMNN;IL2;PTPN1;CYP3A4;TNF;HSD11B1
KXS070		APEX1;NR3C1;SERPINA6;ESR1;ATAD5;NFE2L2;IDH1;PTGES;HIF1A;SMAD3;SHBG;AR;BCHE;GPBAR1;GMNN;IL2;PTPN1;CYP3A4;TNF;HSD11B1
KXS077		SLCO1B1;NR3C1;CYP2D6;SERPINA6;ESR1;PTGES;NFE2L2;IDH1;CYP19A1;HIF1A;SMAD3;SHBG;AR;BCHE;GPBAR1;GMNN;CYP2C19;PTPN1;CYP3A4;HSD11B1
KXS076		APEX1;NR3C1;SERPINA6;ESR1;ATAD5;NFE2L2;IDH1;HIF1A;SMAD3;SHBG;SLCO1B3;AR;IL2;GPBAR1;GMNN;BCHE;PTPN1;CYP3A4;TNF;HSD11B1
KXS075		CNR1;FDPS;CNR2;CYP2D6;MMP13;DHFR;DPP4;ESR1;ADAM17;SHBG;MAOB;MAOA;AR;DNM1;LSS;GGPS1;TRPA1;CYP3A4;TRPV1;ALDH1A1
KXS074		SLCO1B1;NR3C1;CYP2D6;SERPINA6;ESR1;PTGES;NFE2L2;IDH1;CYP19A1;HIF1A;SMAD3;SHBG;AR;BCHE;GPBAR1;GMNN;CYP2C19;PTPN1;CYP3A4;HSD11B1
KXS259		BACE1;ABCG2;CYP1B1;ESR1;CYP1A1;CA2;CA1;CYP19A1;CA7;CA12;MAPK14;CA9;MAOA;CYP2C19;POLK;ACHE;CYP3A4;PTGS1;PTPN1;ABCB1
KXS025	CYP2C19;CYP2D6	CYP2C9;SLC6A2;CYP1A2;EHMT2;SLC6A3;SLC6A4;CHRM1;KCNH2;DRD2;ADRA2A;ADRA2B;DRD1;SIGMAR1;HTR2A;CYP2A6;HTR2B;ACHE;CYP3A4;ADRA2C;HRH1
KXS258		BACE1;ABCG2;CYP1B1;HSD17B10;CYP1A1;CA2;CA1;CYP19A1;CA7;CA12;MAPK14;CA9;MAOA;CYP2C19;POLK;ACHE;CYP3A4;PTGS1;PTPN1;ABCB1
KXS271		BACE1;CA9;EHMT2;NFE2L2;HSD17B10;DHFR;CA2;CA1;MAOA;CA7;CA12;APEX1;HCAR2;PTGS1;ACHE;GMNN;ABCG2;CYP3A4;TDP1;ABCB1
KXS270		SLCO1B1;NR3C1;SERPINA6;ESR1;PTGES;NFE2L2;IDH1;CYP19A1;SMAD3;SHBG;ATAD5;SLCO1B3;AR;BCHE;GPBAR1;GMNN;PTPN1;CYP3A4;TNF;HSD11B1
KXS272		BACE1;CA9;EHMT2;MAPT;CYP2D6;ATAD5;CA2;CA1;CA12;AHR;METAP1;AR;KIF11;KDM4E;NFE2L2;GMNN;GABRA4;CYP3A4;PTPN1;CHEK1
KXS229		BACE1;ABCG2;ESR2;CYP2D6;ESR1;DHFR;NFE2L2;CYP19A1;CA7;CA12;PDE4D;CA9;MAOA;AR;CYP2C19;GMNN;ACHE;CYP3A4;PTGS1;PTPN1
KXS316		NR3C1;CYP2D6;SERPINA6;ESR1;PTGES;NFE2L2;IDH1;CYP19A1;SMAD3;SHBG;OPRM1;AR;BCHE;ADH1A;GPBAR1;GMNN;ACHE;PTPN1;CYP3A4;HSD11B1
KXS317		ADORA2A;EHMT2;CYP2D6;ESR1;ADORA1;NFE2L2;ADORA3;GPBAR1;P2RY11;SMAD3;SHBG;P2RX1;AR;IDH1;ADA;GMNN;P2RX3;P2RY1;CYP3A4;PTPN1
KXS314		NR3C1;SERPINA6;CYP2D6;ESR1;NFE2L2;IDH1;CYP19A1;ALOX15;TRPA1;SMAD3;SHBG;CYP2C19;AR;BCHE;GPBAR1;GMNN;ACHE;CYP3A4;PTPN1;HSD11B1
KXS315		NOS1;F2;EHMT2;CYP2D6;ACE;DHFR;NFE2L2;NOS2;F10;TYMS;CDK2;AR;CYP3A4;ANPEP;CA2;GART;SLC46A1;FOLR1;FOLR2;SLC19A1
KXS312		CNR1;FDPS;CNR2;CYP2D6;MPEG1;TRPV1;ALOX5;PPARA;TLR2;PLA2G2C;AR;DNM1;LSS;GGPS1;ACHE;CYP3A4;SCD;GPR84;HTR1A;FABP3
KXS313		OXER1;FDPS;EHMT2;GPR132;SCD;GGPS1;GPBAR1;TRPV1;TLR2;PPARG;PPARD;AR;DNM1;FABP3;HMGCR;PPARA;FABP5;PTPN1;GPR84;CYP3A4
KXS310		SLCO1B1;NR3C1;EHMT2;PTGS2;PTGES;NFE2L2;IDH1;CYP19A1;CTSE;PGA5;SHBG;ATAD5;AR;CYP2C19;GPBAR1;GMNN;CYP3A4;SMAD3;PTPN1;HSD11B1
KXS311		SLCO1B1;NR3C1;FDPS;CYP2D6;ESR1;ATAD5;NFE2L2;IDH1;GGPS1;SMAD3;SHBG;SLCO1B3;AR;EHMT2;HMGCR;GPBAR1;GMNN;CYP3A4;TRPV1;PTPN1
KXS299		CYP2C9;FDPS;WEE1;EHMT2;CA2;CYP2D6;NFE2L2;PTPN1;TK1;CA9;CNR2;AR;CYP2C19;GGPS1;GMNN;TRPA1;CYP3A4;TRPV1;ALDH1A1;CHEK1
KXS318		CNR1;BACE1;ABCG2;CNR2;ESR2;HSD17B10;ESR1;POLK;ALOX5;CYP19A1;CA7;CA12;CA9;MAOA;LSS;ACHE;TRPA1;CYP3A4;PTGS1;ALDH1A1
KXS319		CNR1;FDPS;CNR2;ALOX5;CYP2D6;MPEG1;GPR84;CDC25A;PPARA;ACHE;ALOX15;AR;DNM1;LSS;GGPS1;PTPN1;TRPA1;CYP3A4;TRPV1;HTR1A
KXS342		SLCO1B1;NR3C1;CYP2D6;SERPINA6;ESR1;PTGES;NFE2L2;IDH1;CYP19A1;SMAD3;SHBG;SLCO1B3;AR;BCHE;GPBAR1;GMNN;PTPN1;NR1H3;CYP3A4;HSD11B1
KXS388		CNR1;FDPS;CNR2;CYP2D6;MPEG1;TRPV1;ALOX5;PPARA;TLR2;PLA2G2C;AR;DNM1;LSS;GGPS1;ACHE;CYP3A4;SCD;GPR84;HTR1A;FABP3
KXS385		PDE4D;MAPK14;CA9;EHMT2;CA2;CA1;CA14;CA7;ABCG2;GMNN;CA12;APEX1;HCAR2;ABCB1;NFE2L2;MAOA;ACHE;CYP3A4;PTGS1;TDP1
KXS384		BRCA1;BACE1;ABCG2;ESR2;ESR1;CA2;CA1;CYP19A1;CA7;CA12;ALDH2;CA9;MAOA;AR;CYP2A6;ACHE;PTPN1;TRPA1;CYP3A4;ALDH1A1
KXS387		CYP2C9;NR3C1;EHMT2;SERPINA6;CYP2D6;ESR1;PTGES;NFE2L2;IDH1;CYP19A1;SMAD3;SHBG;AR;BCHE;GPBAR1;GMNN;ACHE;PTPN1;CYP3A4;HSD11B1
KXS386		APEX1;NR3C1;SERPINA6;ESR1;ATAD5;NFE2L2;IDH1;PTGES;HIF1A;SMAD3;SHBG;AR;BCHE;GPBAR1;GMNN;IL2;PTPN1;CYP3A4;TNF;HSD11B1
KXS381		NR3C1;CYP2D6;SERPINA6;ESR1;PTGES;NFE2L2;IDH1;GGPS1;HIF1A;SMAD3;SHBG;ATAD5;AR;BCHE;GPBAR1;GMNN;CYP2C19;PTPN1;CYP3A4;HSD11B1
KXS380	CA5B;CA9;CA2;CA1;CA14;CA7;CA6;CA4;THPO;CA5A	FDPS;HSD17B10;EHMT2;CASP2;SLC6A2;CA3;LYPLA1;LYPLA2;CA13;CA12;KAT2B;SLC12A5;MT-CO2;CYP2C19;TP53;CYP3A4;NTSR1;DRD3;GAA;EGFR
KXS383		SLCO1B1;NR3C1;SERPINA6;ESR1;PTGES;NFE2L2;IDH1;CYP19A1;SMAD3;SHBG;AR;BCHE;GPBAR1;GMNN;CYP2C19;PTPN1;TRPV1;CYP3A4;TNF;HSD11B1
KXS382		NR3C2;NR3C1;SERPINA6;ESR1;PRKCA;NFE2L2;IDH1;PRKCD;SMAD3;SHBG;ATAD5;AR;BCHE;GPBAR1;GMNN;PGR;PTPN1;PTGES;CYP3A4;HSD11B1
KXS305		BACE1;ABCG2;CYP2D6;ESR1;DHFR;NFE2L2;IDH1;CYP19A1;CA7;PTGS1;CA12;CA9;AR;CYP2C19;GMNN;ACHE;CYP3A4;PDE4D;PTPN1;HSD17B10
KXS304		SLCO1B1;NR3C1;EHMT2;SERPINA6;ESR1;PTGES;NFE2L2;IDH1;CYP19A1;SMAD3;SHBG;ATAD5;AR;CYP2C19;GPBAR1;GMNN;BCHE;PTPN1;CYP3A4;HSD11B1
KXS307		SLCO1B1;NR3C1;EHMT2;CYP2D6;ESR1;ATAD5;NFE2L2;IDH1;OPRM1;SMAD3;SHBG;ALDH1A1;AR;CYP2C19;HMGCR;GPBAR1;GMNN;BCHE;CYP3A4;PTPN1
KXS306		FDPS;EHMT2;CYP2D6;GPR84;NFE2L2;IDH1;GPBAR1;AKR1B1;SMAD3;SHBG;SLCO1B1;AR;HMGCR;GGPS1;GMNN;CYP3A4;EIF2AK2;TRPV1;PTPN1;PPARA
KXS301		CNR1;FDPS;CNR2;CYP2D6;MPEG1;GPR84;ALOX5;ESR1;KAT2B;HTR1A;TLR2;AR;DNM1;LSS;GGPS1;TRPA1;CYP3A4;TRPV1;ALDH1A1;PPARA
KXS300		NR3C1;SERPINA6;CYP2D6;ESR1;PTGES;NFE2L2;IDH1;CYP2C19;SMAD3;SHBG;OPRM1;AR;BCHE;ADH1A;GPBAR1;GMNN;ACHE;PTPN1;CYP3A4;HSD11B1
KXS303		NR3C1;CYP2D6;SERPINA6;ESR1;PTGES;NFE2L2;IDH1;CYP2C19;SMAD3;SHBG;AR;BCHE;GPBAR1;GMNN;ACHE;PTPN1;NR1H3;CYP3A4;TNF;HSD11B1
KXS302		SLCO1B1;NR3C1;EHMT2;SERPINA6;ESR1;NFE2L2;IDH1;CYP2C19;SMAD3;SHBG;AR;CYP3A4;PTPN2;GPBAR1;GMNN;BCHE;PTPN1;PTGES;TNF;HSD11B1
KXS309	CA2	CA5B;CA9;EHMT2;LYPLA1;HSD17B10;MB;CA3;CA13;CA1;CA14;CA7;CA12;CA4;MAOB;STS;CYP3A4;CA6;CA5A;LYPLA2;HPGD
KXS308		CNR1;FDPS;CNR2;CYP2D6;ESR1;DHFR;NFE2L2;MMP13;ADAM17;SHBG;MAOA;AR;DNM1;LSS;GGPS1;VDR;TRPA1;CYP3A4;TRPV1;CYP2C19
KXS286		NR3C1;CYP2D6;SERPINA6;ESR1;PTGES;NFE2L2;IDH1;CYP19A1;SMAD3;SHBG;AR;BCHE;GPBAR1;GMNN;ACHE;PTPN1;NR1H3;CYP3A4;TNF;HSD11B1
KXS287	NFE2L2	NR3C1;SMN1;TP53;STAT3;ATAD5;EHMT2;IDH1;HSD17B10;HIF1A;SMAD3;ALDH1A1;AR;CYP3A4;GLP1R;GMNN;NFKB1;SMARCA2;HBB;ATXN2;HPRT1
KXS330		APEX1;NR3C1;SERPINA6;ESR1;ATAD5;NFE2L2;IDH1;PTGES;HIF1A;SMAD3;SHBG;AR;BCHE;GPBAR1;GMNN;IL2;PTPN1;CYP3A4;TNF;HSD11B1
KXS331		APEX1;NR3C1;SERPINA6;ESR1;ATAD5;NFE2L2;IDH1;HIF1A;SMAD3;SHBG;SLCO1B3;AR;IL2;GPBAR1;GMNN;BCHE;PTPN1;CYP3A4;TNF;HSD11B1
KXS332		BACE1;ABCG2;CYP1B1;DHFR;NFE2L2;CA1;CYP19A1;CA7;CA12;ALDH1A1;CA9;MAOA;CYP2C19;MAPT;ACHE;CYP3A4;PTGS1;POLK;PTPN1;ABCB1
KXS333		SLCO1B1;NR3C1;EHMT2;SERPINA6;ESR1;NFE2L2;IDH1;SMAD3;SHBG;ALOX15;AR;CYP3A4;HMGCR;GPBAR1;GMNN;BCHE;PTPN1;PTGES;TNF;HSD11B1
KXS334		NR3C2;NR3C1;SERPINA6;ESR1;PRKCA;NFE2L2;IDH1;CYP19A1;PRKCD;SMAD3;SHBG;AR;BCHE;GPBAR1;GMNN;PGR;PTPN1;PTGES;CYP3A4;HSD11B1
KXS335		FDPS;CNR2;CYP2D6;ESR1;DHFR;NFE2L2;MPEG1;MMP13;GPR84;SHBG;MAOA;AR;DNM1;HMGCR;GGPS1;GMNN;REN;CYP3A4;TRPV1;CYP2C19
KXS336		FDPS;NR3C1;CYP19A1;CYP2D6;SERPINA6;ESR1;PTGES;NFE2L2;IDH1;GGPS1;SMAD3;SHBG;AR;BCHE;GPBAR1;GMNN;CYP2C19;PTPN1;CYP3A4;HSD11B1
KXS337		CYP2C9;BACE1;ABCG2;FDPS;ARSA;BCHE;ESR1;CYP19A1;MAOA;CNR2;CHRNA7;AR;CYP2C19;GGPS1;GMNN;ACHE;CYP3A4;PTGS1;TRPV1;PTPN1
KXS338		BACE1;CA9;NFE2L2;CYP2D6;DHFR;PDE4D;CA1;CYP19A1;CA7;ABCG2;CA12;MAOA;CYP2C19;POLK;CA2;GMNN;ACHE;CYP3A4;PTGS1;HSD17B10
KXS339		BACE1;CA9;CA2;CYP1B1;AURKB;HSD17B10;CYP1A1;PDE4D;CA1;CA7;CA12;MAPK14;MAOA;APEX1;MAPT;ACHE;ABCG2;CYP3A4;PTGS1;POLK
KXS356		CYP2C9;BACE1;ABCG2;FDPS;ARSA;BCHE;ESR1;CYP19A1;MAOA;CNR2;CHRNA7;AR;CYP2C19;GGPS1;GMNN;ACHE;CYP3A4;PTGS1;TRPV1;PTPN1
KXS357	CA2;CA1;CA12	CA5B;CA9;EHMT2;HSD17B10;MB;CA3;CA13;CA14;CA7;CA6;CYP2E1;CA4;SLC12A5;FEN1;AURKB;NFE2L2;AKR1B1;CYP3A4;CA5A;HPGD
KXS329		BACE1;ABCG2;EHMT2;HSD17B10;CA2;CA1;PPARA;CA7;CA12;MAPK14;PPARG;AR;IDH1;NFE2L2;GMNN;EGLN1;CYP3A4;AKR1B1;PTPN1;CA9
KXS328		FDPS;VDR;FABP3;MPEG1;TRPV1;ALOX5;PPARA;IDO1;HTR1A;SHBG;AR;DNM1;EHMT2;GGPS1;PTPN1;CNR2;CYP3A4;GPR84;ALDH1A1;CA2
KXS327		CNR1;FDPS;CNR2;CYP2D6;MPEG1;TRPV1;ALOX5;PPARA;TLR2;PLA2G2C;AR;DNM1;LSS;GGPS1;ACHE;CYP3A4;SCD;GPR84;HTR1A;FABP3
KXS326		SLCO1B1;NR3C1;CYP2D6;SERPINA6;ESR1;PTGES;NFE2L2;IDH1;CYP2C19;SMAD3;SHBG;AR;BCHE;GPBAR1;GMNN;ACHE;PTPN1;NR1H3;CYP3A4;HSD11B1
KXS325		CA4;NR3C1;EHMT2;ESR1;ATAD5;NFE2L2;IDH1;CTSE;PGA5;SHBG;AR;PTGES;GPBAR1;GMNN;BCHE;PTPN1;SMAD3;AKR1B1;CYP3A4;HSD11B1
KXS324		CYP2C9;FDPS;CA9;EHMT2;CYP2D6;NFE2L2;CYP19A1;ACHE;SHBG;GMNN;AR;CYP2C19;CYP2A6;GGPS1;PTPN1;TRPA1;CYP3A4;TRPV1;ALDH1A1;LSS
KXS323	CA2	CA5B;CA9;CYP19A1;LYPLA1;HSD17B10;MB;CA3;CA13;CA1;CA14;CA7;CA12;CA4;EHMT2;HPN;STS;CA6;CA5A;LYPLA2;VCAM1
KXS322		CNR1;ABCG2;CNR2;CYP2D6;ESR1;PTGES;GGPS1;ALDH1A1;MAOB;ALOX15;AR;BCHE;LSS;ACHE;TRPA1;CYP3A4;MVK;TRPV1;PTPN1;NR1H3
KXS321		NR3C1;SERPINA6;ESR1;PTGES;NFE2L2;IDH1;CYP19A1;CYP2C19;SMAD3;SHBG;AR;BCHE;GPBAR1;GMNN;ITGAL;PTPN1;HSD11B2;CYP3A4;TNF;HSD11B1
KXS320		FDPS;CNR2;CYP2D6;MMP13;DHFR;NFE2L2;ESR1;OPRM1;GPR84;SHBG;OPRK1;MAOA;AR;DNM1;MPEG1;GGPS1;GMNN;CYP3A4;TRPV1;ALDH1A1
KXS284		ADORA2A;AHCY;CDA;ADORA1;NFE2L2;ADORA3;P2RX3;ADK;ATAD5;AR;IDH1;EHMT2;ADA;GMNN;CYP3A4;SMAD3;HBB;ALDH1A1;PTPN1;P2RY14
KXS285		ADORA2A;ADORA2B;CHRNA7;ESR2;CYP2A13;ADORA3;HTR4;BCAT1;CTDSP1;ADORA1;MAOA;AR;IL2;CYP2A6;NMT1;TRPA1;GMNN;TSHR;CYP3A4;ALDH1A1
KXS358		BACE1;ABCG2;F3;CYP2D6;NFE2L2;ALOX5;CYP19A1;CA7;CA12;MAPK14;CA9;MAOA;AR;CYP2C19;POLK;GMNN;ACHE;CYP3A4;PTGS1;HSD17B10
KXS359		APEX1;NR3C1;SERPINA6;ESR1;ATAD5;NFE2L2;IDH1;PTGES;HIF1A;SMAD3;SHBG;AR;BCHE;GPBAR1;GMNN;IL2;PTPN1;CYP3A4;TNF;HSD11B1
KXS280		CYP2C9;RARA;PTGS1;EHMT2;ESR2;RARG;CYP2D6;ESR1;CYP19A1;TAAR1;RXRA;RARB;AR;CYP2C19;BACE1;TRPA1;GMNN;ACHE;CYP3A4;PTPN1
KXS281		CNR1;FDPS;CNR2;CYP2D6;MPEG1;TRPV1;ALOX5;PPARA;TLR2;PLA2G2C;AR;DNM1;LSS;GGPS1;ACHE;CYP3A4;SCD;GPR84;HTR1A;FABP3
KXS282		APEX1;NR3C1;SERPINA6;ESR1;ATAD5;NFE2L2;IDH1;PTGES;HIF1A;SMAD3;SHBG;AR;BCHE;GPBAR1;GMNN;IL2;PTPN1;CYP3A4;TNF;HSD11B1
KXS283		BRCA1;APEX1;NR3C1;EHMT2;IL2;NFE2L2;PTPN1;GPBAR1;ALDH1A1;SHBG;AR;IDH1;POLK;ADA;GMNN;ITPR3;AKR1B1;SMAD3;DPP4;CYP3A4
KXS352		FDPS;ADORA2B;CNR2;SLC6A2;NFE2L2;MPEG1;TRPV1;ALOX5;PPARA;VKORC1;CYP1A2;VKORC1L1;SHBG;MAOA;AR;DNM1;GGPS1;ACHE;CYP3A4;GPR84
KXS353		PTGS2;PTGS1;EHMT2;MPEG1;NFE2L2;CA12;EGLN1;CA4;CES1;C1S;CES2;CA2;GMNN;PTPN2;PTPN1;SMAD3;AKR1B1;CYP3A4;AR;CA9
KXS350		BACE1;ABCG2;EHMT2;CYP1B1;ESR1;CA2;CYP19A1;CA7;PTGS1;CA12;CA9;MAOA;AR;CYP2C19;MAPT;GMNN;ACHE;PTPN1;POLK;CYP3A4
KXS351		APEX1;NR3C1;SERPINA6;ESR1;ATAD5;NFE2L2;IDH1;PTGES;HIF1A;SMAD3;SHBG;AR;BCHE;GPBAR1;GMNN;IL2;PTPN1;CYP3A4;TNF;HSD11B1
KXS288		FDPS;NR3C1;EHMT2;CYP2D6;ESR1;DHFR;NFE2L2;MMP13;HNF4A;MAOA;TRPV1;SHBG;TYMP;AR;ADGRG3;GGPS1;GMNN;CYP3A4;GABRB3;GABRR1
KXS289		SLCO1B1;NR3C1;SERPINA6;ESR1;PTGES;NFE2L2;IDH1;NR1H3;SMAD3;SHBG;SLCO1B3;AR;BCHE;GPBAR1;GMNN;PTPN1;XBP1;CYP3A4;TNF;HSD11B1
KXS354	GABRA5;GABRA4;GABRA6;GABRA1	CYP2C9;SLC6A1;EHMT2;CYP2D6;ATAD5;GABRR1;GABRR2;GABRR3;CYP3A4;GMNN;PTAFR;KIF11;ADORA3;NFE2L2;BRD4;GABBR1;SLC6A11;CYP2C19;GABRA3;GABRA2
KXS355		APEX1;NR3C1;SERPINA6;ESR1;ATAD5;NFE2L2;IDH1;HIF1A;SMAD3;SHBG;SLCO1B3;AR;IL2;GPBAR1;GMNN;BCHE;PTPN1;CYP3A4;TNF;HSD11B1
KXS349		FDPS;CA5A;EHMT2;TAAR1;CYP2D6;NOS1;CA14;CA7;KAT2B;PLAU;CA6;PRSS1;AKT2;DNM1;CYP2A6;F2;ACHE;CA4;DPP4;CA5B
KXS348		SLCO1B1;NR3C1;CYP2D6;SERPINA6;ESR1;PTGES;NFE2L2;IDH1;SMAD3;SHBG;SLCO1B3;AR;BCHE;GPBAR1;GMNN;CYP2C19;PTPN1;NR1H3;CYP3A4;HSD11B1
KXS291	HCAR2	SIRT3;SIRT2;CA9;EHMT2;FDPS;NFE2L2;CA1;PTGS1;CHRNA4;CYP2C9;KDM4A;CHRNA7;CYP2C19;CYP2A6;CA2;PTPN1;CYP11B2;CYP11B1;SMN1;CYP3A4
KXS290		FDPS;NR3C1;CYP2D6;SERPINA6;ESR1;ATAD5;NFE2L2;IDH1;PTGES;HIF1A;SMAD3;SHBG;AR;BCHE;GPBAR1;GMNN;CYP2C19;PTPN1;CYP3A4;HSD11B1
KXS297		APEX1;NR3C1;SERPINA6;ESR1;ATAD5;NFE2L2;IDH1;PTGES;HIF1A;SMAD3;SHBG;AR;BCHE;GPBAR1;GMNN;IL2;PTPN1;CYP3A4;TNF;HSD11B1
KXS296		NR3C1;CYP2D6;SERPINA6;ESR1;ATAD5;NFE2L2;IDH1;ACHE;PTGES;HIF1A;SMAD3;SHBG;AR;BCHE;GPBAR1;GMNN;CYP2C19;PTPN1;CYP3A4;HSD11B1
KXS295		SLCO1B1;NR3C1;CYP2D6;SERPINA6;ESR1;PTGES;NFE2L2;IDH1;SMAD3;SHBG;AR;BCHE;GPBAR1;GMNN;ACHE;PTPN1;NR1H3;CYP3A4;TNF;HSD11B1
KXS294		NR3C1;CYP2D6;SERPINA6;ESR1;PTGES;NFE2L2;IDH1;SMAD3;SHBG;ALDH1A1;AR;BCHE;GPBAR1;GMNN;TRPA1;PTPN1;NR1H3;HSD11B2;CYP3A4;HSD11B1
KXS341		CYP2C9;PTGS2;PTGS1;EHMT2;CYP2D6;HSPA5;NFE2L2;CPA1;EGLN1;CPB1;CPB2;PPARG;AR;CYP2C19;PNMT;PPARA;GMNN;CYP3A4;PTPN1;CPA3
KXS340	CA5B;CA5A;CASP2;CA14;CA7;CA6;CA4;CYP2C19;DRD1	CASP6;CASP7;CA9;EHMT2;TAAR1;CASP3;CYP2D6;FDPS;CA3;CA2;CA1;CA13;CA12;CASP8;DRD3;CYP2C9;MT-CO2;SLC6A2;CYP3A4;DRD2
KXS343		NR3C1;EHMT2;SERPINA6;ESR1;PTGES;NFE2L2;IDH1;CYP19A1;SMAD3;SHBG;AR;BCHE;GPBAR1;GMNN;CYP2C19;CYP3A4;HSD11B2;PTPN1;TNF;HSD11B1
KXS298		EHMT2;CYP2D6;KCNH2;F10;NFE2L2;CHRM5;CHRM4;CHRM3;CHRM2;CHRM1;SMAD3;OPRM1;AR;CYP2C19;SIGMAR1;GMNN;ACHE;CYP3A4;GBA;IDH1
KXS345		NR3C1;CYP2D6;SERPINA6;ESR1;PTGES;NFE2L2;IDH1;GGPS1;HIF1A;SMAD3;SHBG;ATAD5;AR;BCHE;GPBAR1;GMNN;CYP2C19;PTPN1;CYP3A4;HSD11B1
KXS344		SLCO1B1;NR3C1;EHMT2;SERPINA6;ESR1;PTGES;NFE2L2;IDH1;SMAD3;SHBG;SLCO1B3;AR;BCHE;HMGCR;GPBAR1;GMNN;PTPN1;CYP3A4;TNF;HSD11B1
KXS347		NR3C1;EHMT2;SERPINA6;CYP2D6;ESR1;ATAD5;NFE2L2;IDH1;PTGES;CYP2C19;SMAD3;SHBG;AR;BCHE;GPBAR1;GMNN;TRPA1;CYP3A4;PTPN1;HSD11B1
KXS346		FDPS;NR3C1;CYP19A1;CYP2D6;SERPINA6;ESR1;NFE2L2;IDH1;GGPS1;ACHE;SMAD3;SHBG;AR;BCHE;GPBAR1;GMNN;CYP2C19;PTPN1;CYP3A4;HSD11B1
KXS374		APEX1;NR3C1;SERPINA6;ESR1;ATAD5;NFE2L2;IDH1;HIF1A;SMAD3;SHBG;SLCO1B3;AR;BCHE;GPBAR1;GMNN;IL2;PTPN1;CYP3A4;TNF;HSD11B1
KXS375		OXER1;FDPS;PTGS1;EHMT2;NFE2L2;TRPV1;GGPS1;GPBAR1;TLR2;PPARG;PPARD;AR;FABP3;HMGCR;PPARA;GMNN;CNR2;CYP3A4;GPR84;PTPN1
KXS376		FDPS;NR3C1;EHMT2;CYP2D6;ESR1;DHFR;NFE2L2;PTPN1;MMP13;OPRM1;SHBG;OPRK1;MAOA;AR;DNM1;GGPS1;GMNN;CYP3A4;TRPV1;ALDH1A1
KXS377		NR3C1;CYP2D6;SERPINA6;ESR1;PTGES;NFE2L2;IDH1;CYP19A1;ACHE;SMAD3;SHBG;AR;BCHE;GPBAR1;GMNN;TRPA1;PTPN1;NR1H3;CYP3A4;HSD11B1
KXS370		SLCO1B1;NR3C1;SERPINA6;ESR1;PTGES;NFE2L2;IDH1;CYP19A1;SMAD3;SHBG;SLCO1B3;AR;BCHE;GPBAR1;GMNN;PTPN1;HSD11B2;CYP3A4;TNF;HSD11B1
KXS371		FDPS;NR3C1;CYP2D6;SERPINA6;ESR1;PRKCA;NFE2L2;IDH1;GGPS1;SMAD3;SHBG;ATAD5;AR;BCHE;GPBAR1;GMNN;CYP2C19;PTPN1;CYP3A4;HSD11B1
KXS372		BACE1;ABCG2;AURKB;CYP1A1;DHFR;PDE4D;CA1;CYP19A1;CA7;CA12;MAPK14;CA9;MAOA;MAPK10;MAPT;ACHE;CYP3A4;PTGS1;POLK;ABCB1
KXS373		FDPS;NR3C1;CYP2D6;SERPINA6;ESR1;PTGES;NFE2L2;IDH1;HIF1A;SMAD3;SHBG;OPRM1;AR;BCHE;GPBAR1;GMNN;CYP2C19;PTPN1;CYP3A4;HSD11B1
KXS378		CNR1;FDPS;CNR2;CYP2D6;MPEG1;TRPV1;ALOX5;PPARA;TLR2;PLA2G2C;AR;DNM1;LSS;GGPS1;ACHE;CYP3A4;SCD;GPR84;HTR1A;FABP3
KXS379		SLCO1B1;NR3C1;EHMT2;CYP2D6;ESR1;ATAD5;NFE2L2;IDH1;PTGES;HIF1A;SMAD3;SHBG;AR;TRPM8;HMGCR;GPBAR1;GMNN;CYP2C19;CYP3A4;PTPN1
KXS363		NR3C1;CYP2D6;SERPINA6;ESR1;PTGES;NFE2L2;IDH1;CYP2C19;SMAD3;SHBG;ALDH1A1;AR;BCHE;GPBAR1;GMNN;TRPA1;PTPN1;HSD11B1;CYP3A4;NR1H3
KXS362		CNR1;FDPS;CNR2;NFE2L2;CYP2D6;MPEG1;GPR84;ALOX5;PPARA;HTR1A;SHBG;AR;DNM1;CYP2A6;GGPS1;PTPN1;TRPA1;CYP3A4;TRPV1;ALDH1A1
KXS361		TXN;PTGFR;EHMT2;SHBG;CYP2D6;PTGER4;NFE2L2;IDH1;PTGER2;PTGER3;SLCO1B1;SLCO1B3;AR;HMGCR;GPBAR1;GMNN;CYP3A4;MIF;TRPV1;PTPN1
KXS360		FDPS;NR3C1;CYP2D6;SERPINA6;ESR1;ATAD5;NFE2L2;IDH1;PTGES;HIF1A;SMAD3;SHBG;AR;BCHE;GPBAR1;GMNN;CYP2C19;PTPN1;CYP3A4;HSD11B1
KXS367		SLCO1B1;NR3C1;FDPS;CYP2D6;ESR1;ATAD5;NFE2L2;IDH1;GGPS1;SMAD3;SHBG;SLCO1B3;AR;EHMT2;HMGCR;GPBAR1;GMNN;CYP3A4;TRPV1;PTPN1
KXS366		CNR1;FDPS;CNR2;CYP2D6;MPEG1;TRPV1;ALOX5;PPARA;TLR2;PLA2G2C;AR;DNM1;LSS;GGPS1;ACHE;CYP3A4;SCD;GPR84;HTR1A;FABP3
KXS365		NR3C1;CYP2D6;SERPINA6;ESR1;PRKCA;NFE2L2;IDH1;CYP19A1;SMAD3;SHBG;ALDH1A1;AR;BCHE;GPBAR1;GMNN;CYP2C19;PTPN1;HSD11B1;CYP3A4;XBP1
KXS364		SLCO1B1;NR3C1;EHMT2;SERPINA6;ESR1;NFE2L2;IDH1;SMAD3;SHBG;SLCO1B3;AR;CYP3A4;PTPN2;GPBAR1;GMNN;BCHE;PTPN1;PTGES;TNF;HSD11B1
KXS369		OXER1;CYP2C9;F2;EHMT2;CYP2D6;EPHX1;SCD;GPBAR1;GPR132;OTC;TLR2;PPARG;PPARD;AR;FABP3;HMGCR;PPARA;PTPN1;GPR84;CYP3A4
KXS368		NR3C1;SERPINA6;CYP2D6;ESR1;PRKCA;NFE2L2;IDH1;CYP19A1;PTGES;SMAD3;SHBG;PRKCD;AR;BCHE;GPBAR1;GMNN;ACHE;PTPN1;CYP3A4;HSD11B1
KXS279		CNR1;FDPS;CNR2;CYP2D6;MPEG1;TRPV1;ALOX5;PPARA;TLR2;PLA2G2C;AR;DNM1;LSS;GGPS1;ACHE;CYP3A4;SCD;GPR84;HTR1A;FABP3
KXS278		SLCO1B1;PTGES;EHMT2;SERPINA6;ESR1;ATAD5;NFE2L2;IDH1;NR3C1;SMAD3;SHBG;SLCO1B3;AR;GPBAR1;GMNN;PTPN1;AKR1B1;CYP3A4;TNF;HSD11B1
KXS275		APEX1;NR3C1;SERPINA6;ESR1;ATAD5;NFE2L2;IDH1;HIF1A;SMAD3;SHBG;SLCO1B3;AR;IL2;GPBAR1;GMNN;BCHE;PTPN1;CYP3A4;TNF;HSD11B1
KXS274	ATR	BACE1;ABCG2;CYP19A1;CYP2D6;DHFR;IDH1;MAOA;CA7;PTGS1;CA12;CDK1;CDK2;AR;CYP2C19;GMNN;ACHE;CYP3A4;PDE4D;CA9;ABCB1
KXS277		ADORA2A;ADORA2B;P2RY1;NFE2L2;ADK;ADORA1;PNP;ADORA3;HBB;ATAD5;P2RX1;AR;CYP3A4;EHMT2;ADA;GMNN;P2RX3;AHCY;HPRT1;CDA
KXS276		SLCO1B1;NR3C1;SERPINA6;ESR1;PTGES;NFE2L2;IDH1;CYP19A1;SMAD3;SHBG;ALDH1A1;AR;BCHE;GPBAR1;GMNN;PTPN2;PTPN1;CYP3A4;TNF;HSD11B1
KXS273		CYP2C9;SLCO1B1;NR3C1;SERPINA6;CYP2D6;ESR1;NFE2L2;IDH1;CYP19A1;TRPA1;SMAD3;SHBG;CYP2C19;AR;BCHE;GPBAR1;GMNN;ACHE;PTPN1;CYP3A4
KXS293		CA4;CYP2C9;IARS;CYP2D6;ATAD5;NFE2L2;IDH1;GGPS1;TOP1;ALDH1A1;CES1;PPARG;AR;EHMT2;PPARA;GMNN;CYP3A4;SMAD3;PTPN1;CES2
KXS292		SLCO1B1;NR3C1;EHMT2;SERPINA6;ESR1;PTGES;NFE2L2;IDH1;CYP19A1;SMAD3;SHBG;ATAD5;AR;BCHE;GPBAR1;GMNN;CYP2C19;CYP3A4;PTPN1;HSD11B1

[truncated: 3 more sheets: Table S11, Table S12, Table S13]
