# Supplementary material for: A Computational Systems Pharmacology Approach to Investigate Molecular Mechanisms of Herbal Formula Tian-Ma-Gou-Teng-Yin for Treatment of Alzheimer’s Disease
Source: Front Pharmacol. 2018 Jun 26;9:668. doi: 10.3389/fphar.2018.00668 (PMC6028720; doi:10.3389/fphar.2018.00668)
Supplement: Supplementary file 3 [file Presentation_2.ZIP]

Archive with 3 entries (3 files):
- Fig. 4.cys
- Fig. S4.cys
- Fig. 3.cys
